# Supplementary material for: National screening for developmental delays and their determinants among Egyptian school age children: A step towards implementing life skills programs
Source: PLoS One. 2023 Sep 19;18(9):e0287315. doi: 10.1371/journal.pone.0287315 (PMC10508607; doi:10.1371/journal.pone.0287315)
Supplement: S2 Table — (XLS) [file pone.0287315.s002.xls]

## Sheet: 6-12
HH__ID	MemeberID_unique	Governorate	urban_rural_odds	location_broad	sex_	no of HH members	does the person has any kind of apparent disability	in school or not	Mother have any health problem during pregnancy	difficult labor	child born less than 7 months (preterm pregnancy)	baby’s weight less than 2.5 kg at birth	child suffer from jaundice after birth	child suffer from bluish discoloration after birth	child suffer from any convulsions	child kept in an incubator for more than two days	child suffer from meningitis	TRANSFER	Mother_Education	Mother_Disability_or_not	Mother_disability_type	No_Children_1_12years in HH	Twins	Twins_by_number	Mother_relation_to_HHHead	mother_work_status_broad	mother age at giving birth	Father_education	Father_relationship to HH head	mother age_at_ given birth_broad_category	father_disability_orNOT	Father_disability_type	Gross_Motor_individual	Fine_Motor_ind	Self_Help_Adaptive_behavior_ind	Language_Cognitive_ind	Social_Emotinal_ind	Featured_ASD_ind	X1 differ according to age categpry	X2 differ according to age categpry	X3 differ according to age categpry	X4 differ according to age categpry	X5 differ according to age categpry	X6 differ according to age categpry	X7 differ according to age categpry	X8 differ according to age categpry	X9 differ according to age categpry	X10differ according to age categpry	X11 differ according to age categpry
2	26	Cairo	urban	urban governorate	female	7	No Disablity	yes	no	no	no	no	no	no	no	no	no	The child is not transeferred for suspected delay	High School and technical	No Apaprent Disability	A	2			Wife of HH head	Does not work does not look for work	28.8	High School and technical	HH Head	18 to less than 35	no apparent disability	A	0	0	0	0	0	0	0	0	0	0	0	0	0	0	0	0	0
3	33	Cairo	urban	urban governorate	male	4	No Disablity	yes	no	no	no	no	no	no	no	no	no	The child is not transeferred for suspected delay	university	No Apaprent Disability	A	2			Wife of HH head	Does not work does not look for work	27.3	university	HH Head	18 to less than 35	no apparent disability	A	0	0	0	0	0	0	0	0	0	0	0	0	0	0	0	0	0
4	44	Cairo	urban	urban governorate	male	5	No Disablity	yes	no	no	no	no	no	no	no	no	no	The child is not transeferred for suspected delay	university	No Apaprent Disability	A	2			Wife of HH head	work (paid-unpaid-his own-employer)	35.5	High School and technical	HH Head	35 to less than 40	no apparent disability	A	0	0	0	0	0	0	0	0	0	0	0	0	0	0	0	0	0
5	53	Cairo	urban	urban governorate	female	4	No Disablity	yes	no	no	no	no	no	no	no	no	no	The child is not transeferred for suspected delay	university	No Apaprent Disability	A	2			Wife of HH head	Does not work does not look for work	25.8	university	HH Head	18 to less than 35	no apparent disability	A	0	0	0	0	0	0	0	0	0	0	0	0	0	0	0	0	0
8	83	Cairo	urban	urban governorate	female	5	No Disablity	yes	no	no	no	no	yes	no	no	no	no	The child is not transeferred for suspected delay	university	No Apaprent Disability	A	3			Wife of HH head	work (paid-unpaid-his own-employer)	28.2	university	HH Head	18 to less than 35	no apparent disability	A	0	0	0	0	0	0	0	0	0	0	0	0	0	0	0	0	0
8	84	Cairo	urban	urban governorate	female	5	No Disablity	yes	no	no	no	no	no	no	no	no	no	The child is not transeferred for suspected delay	university	No Apaprent Disability	A	3			Wife of HH head	work (paid-unpaid-his own-employer)	29.4	university	HH Head	18 to less than 35	no apparent disability	A	0	0	0	0	0	0	0	0	0	0	0	0	0	0	0	0	0
10	104	Cairo	urban	urban governorate	female	5	No Disablity	yes	no	no	no	no	yes	no	no	no	no	The child is not transeferred for suspected delay	university	No Apaprent Disability	A	2			Wife of HH head	work (paid-unpaid-his own-employer)	26.5	university	HH Head	18 to less than 35	no apparent disability	A	0	0	0	0	0	0	0	0	0	0	0	0	0	0	0	0	0
10	105	Cairo	urban	urban governorate	male	5	No Disablity	yes	no	no	no	no	yes	no	no	no	no	The child is not transeferred for suspected delay	university	No Apaprent Disability	A	2			Wife of HH head	work (paid-unpaid-his own-employer)	29.1	university	HH Head	18 to less than 35	no apparent disability	A	0	0	0	0	0	0	0	0	0	0	0	0	0	0	0	0	0
11	113	Cairo	urban	urban governorate	male	4	No Disablity	yes	no	no	no	no	yes	no	no	no	no	The child is not transeferred for suspected delay	university	No Apaprent Disability	A	2			Wife of HH head	Does not work does not look for work	23.3	university	HH Head	18 to less than 35	no apparent disability	A	0	0	0	0	0	0	0	0	0	0	0	0	0	0	0	0	0
12	124	Cairo	urban	urban governorate	male	5	No Disablity	yes	no	no	no	no	no	no	no	no	no	The child is not transeferred for suspected delay	university	No Apaprent Disability	A	2			Wife of HH head	Does not work does not look for work	16.9	High School and technical	HH Head	15 to less than 18	no apparent disability	A	0	0	0	0	0	0	0	0	0	0	0	0	0	0	0	0	0
12	125	Cairo	urban	urban governorate	male	5	No Disablity	yes	no	no	no	no	no	no	no	no	no	The child is not transeferred for suspected delay	university	No Apaprent Disability	A	2			Wife of HH head	Does not work does not look for work	19.5	High School and technical	HH Head	18 to less than 35	no apparent disability	A	0	0	0	0	0	0	0	0	0	0	0	0	0	0	0	0	0
13	133	Cairo	urban	urban governorate	female	5	No Disablity	yes	no	no	no	no	no	no	no	no	no	The child is not transeferred for suspected delay	university	No Apaprent Disability	A	3			Wife of HH head	work (paid-unpaid-his own-employer)	28.7	university	HH Head	18 to less than 35	no apparent disability	A	0	0	0	0	0	0	0	0	0	0	0	0	0	0	0	0	0
13	134	Cairo	urban	urban governorate	female	5	No Disablity	yes	no	no	no	no	no	no	no	no	no	The child is not transeferred for suspected delay	university	No Apaprent Disability	A	3			Wife of HH head	work (paid-unpaid-his own-employer)	30.3	university	HH Head	18 to less than 35	no apparent disability	A	0	0	0	0	0	0	0	0	0	0	0	0	0	0	0	0	0
17	173	Cairo	urban	urban governorate	female	4	No Disablity	yes	no	no	no	no	yes	no	no	no	no	The child is not transeferred for suspected delay	university	No Apaprent Disability	A	2			Wife of HH head	work (paid-unpaid-his own-employer)	28.5	post grduate	HH Head	18 to less than 35	no apparent disability	A	0	0	0	0	0	0	0	0	0	0	0	0	0	0	0	0	0
18	184	Cairo	urban	urban governorate	female	4	No Disablity	yes	yes	no	no	no	no	no	no	no	no	The child is not transeferred for suspected delay	university	No Apaprent Disability	A	1			Wife of HH head	Does not work does not look for work	31.2	university	HH Head	18 to less than 35	no apparent disability	A	0	0	0	0	0	0	0	0	0	0	0	0	0	0	0	0	0
19	193	Cairo	urban	urban governorate	female	5	No Disablity	yes	no	no	no	no	yes	no	no	no	no	The child is not transeferred for suspected delay	university	No Apaprent Disability	A	3			Wife of HH head	Does not work does not look for work	30.2	university	HH Head	18 to less than 35	no apparent disability	A	0	0	0	0	0	0	0	0	0	0	0	0	0	0	0	0	0
20	205	Cairo	urban	urban governorate	male	5	No Disablity	yes	no	no	no	no	no	no	no	yes	no	The child is not transeferred for suspected delay	university	No Apaprent Disability	A	1			Wife of HH head	Does not work does not look for work	37.4	university	HH Head	35 to less than 40	no apparent disability	A	0	0	0	0	0	0	0	0	0	0	0	0	0	0	0	0	0
21	213	Cairo	urban	urban governorate	female	6	No Disablity	yes	no	no	no	no	no	no	no	no	no	The child is not transeferred for suspected delay	university	No Apaprent Disability	A	3			Wife of HH head	work (paid-unpaid-his own-employer)	26.8	university	HH Head	18 to less than 35	no apparent disability	A	0	0	0	0	0	0	0	0	0	0	0	0	0	0	0	0	0
21	214	Cairo	urban	urban governorate	female	6	No Disablity	yes	no	no	no	no	yes	no	no	yes	no	The child is not transeferred for suspected delay	university	No Apaprent Disability	A	3			Wife of HH head	work (paid-unpaid-his own-employer)	29.8	university	HH Head	18 to less than 35	no apparent disability	A	0	0	0	0	0	0	0	0	0	0	0	0	0	0	0	0	0
22	223	Cairo	urban	urban governorate	male	5	No Disablity	yes	no	no	no	no	no	no	no	no	no	The child is not transeferred for suspected delay	university	No Apaprent Disability	A	3			Wife of HH head	Does not work does not look for work	23.1	university	HH Head	18 to less than 35	no apparent disability	A	0	0	0	0	0	0	0	0	0	0	0	0	0	0	0	0	0
22	224	Cairo	urban	urban governorate	female	5	No Disablity	yes	no	no	no	no	no	no	no	no	no	The child is not transeferred for suspected delay	university	No Apaprent Disability	A	3			Wife of HH head	Does not work does not look for work	24.3	university	HH Head	18 to less than 35	no apparent disability	A	0	0	0	0	0	0	0	0	0	0	0	0	0	0	0	0	0
23	235	Cairo	urban	urban governorate	male	7	No Disablity	yes	no	no	no	no	no	no	no	no	no	The child is not transeferred for suspected delay	High School and technical	No Apaprent Disability	A	3			Wife of HH head	Does not work does not look for work	24.2	Prep	HH Head	18 to less than 35	no apparent disability	A	0	0	0	0	0	0	0	0	0	0	0	0	0	0	0	0	0
24	243	Cairo	urban	urban governorate	female	7	No Disablity	yes	no	no	no	no	no	no	no	no	no	The child is not transeferred for suspected delay	university	No Apaprent Disability	A	3			Wife of HH head	Does not work does not look for work	26.8	Prep	HH Head	18 to less than 35	no apparent disability	A	0	0	0	0	0	0	0	0	0	0	0	0	0	0	0	0	0
24	244	Cairo	urban	urban governorate	female	7	No Disablity	yes	no	no	no	no	no	no	no	no	no	The child is not transeferred for suspected delay	university	No Apaprent Disability	A	3			Wife of HH head	Does not work does not look for work	29.5	Prep	HH Head	18 to less than 35	no apparent disability	A	0	0	0	0	0	0	0	0	0	0	0	0	0	0	0	0	0
25	253	Cairo	urban	urban governorate	female	6	No Disablity	yes	no	no	no	no	no	no	no	no	no	The child is not transeferred for suspected delay	High School and technical	No Apaprent Disability	A	3			Wife of HH head	Does not work does not look for work	19.9	university	HH Head	18 to less than 35	no apparent disability	A	0	0	0	0	0	0	0	0	0	0	0	0	0	0	0	0	0
26	263	Cairo	urban	urban governorate	male	4	No Disablity	yes	no	no	no	no	no	no	no	no	no	The child is not transeferred for suspected delay	university	No Apaprent Disability	A	2			Wife of HH head	Does not work does not look for work	16	university	HH Head	15 to less than 18	no apparent disability	A	0	0	0	0	0	0	0	0	0	0	0	0	0	0	0	0	0
27	276	Cairo	urban	urban governorate	male	6	No Disablity	yes	no	no	no	no	no	no	no	yes	no	The child is not transeferred for suspected delay	Illeterate	No Apaprent Disability	A	1			Wife of HH head	Does not work does not look for work	35.2	Read and write	HH Head	35 to less than 40	no apparent disability	A	0	0	0	0	0	0	0	0	0	0	0	0	0	0	0	0	0
29	294	Cairo	urban	urban governorate	female	5	No Disablity	yes	no	no	no	no	no	no	no	no	no	The child is not transeferred for suspected delay	university	No Apaprent Disability	A	2			Wife of HH head	Does not work does not look for work	26.5	university	HH Head	18 to less than 35	no apparent disability	A	0	0	0	0	0	0	0	0	0	0	0	0	0	0	0	0	0
30	303	Cairo	urban	urban governorate	female	6	No Disablity	yes	no	no	no	no	no	no	no	no	no	The child is not transeferred for suspected delay	High School and technical	No Apaprent Disability	A	4			Wife of HH head	Does not work does not look for work	21.3	High School and technical	HH Head	18 to less than 35	no apparent disability	A	0	0	0	0	0	0	0	0	0	0	0	0	0	0	0	0	0
30	304	Cairo	urban	urban governorate	male	6	No Disablity	yes	no	no	no	no	no	no	no	no	no	The child is not transeferred for suspected delay	High School and technical	No Apaprent Disability	A	4			Wife of HH head	Does not work does not look for work	23.8	High School and technical	HH Head	18 to less than 35	no apparent disability	A	0	0	0	0	0	0	0	0	0	0	0	0	0	0	0	0	0
31	316	Cairo	urban	urban governorate	male	7	No Disablity	yes	no	no	no	no	yes	no	no	no	no	The child is not transeferred for suspected delay	university	No Apaprent Disability	A	2			Wife of HH head	Does not work does not look for work	32.5	High School and technical	HH Head	18 to less than 35	no apparent disability	A	0	0	0	0	0	0	0	0	0	0	0	0	0	0	0	0	0
31	317	Cairo	urban	urban governorate	female	7	No Disablity	yes	no	no	no	no	yes	no	no	no	no	The child is not transeferred for suspected delay	university	No Apaprent Disability	A	2			Wife of HH head	Does not work does not look for work	35.4	High School and technical	HH Head	35 to less than 40	no apparent disability	A	0	0	0	0	0	0	0	0	0	0	0	0	0	0	0	0	0
32	325	Cairo	urban	urban governorate	male	6	No Disablity	yes	no	no	no	no	yes	no	no	yes	no	The child is not transeferred for suspected delay	Above intermediate	No Apaprent Disability	A	2			Wife of HH head	Does not work does not look for work	25.2	Prep	HH Head	18 to less than 35	no apparent disability	A	0	0	0	0	0	0	0	0	0	0	0	0	0	0	0	0	0
33	333	Cairo	urban	urban governorate	male	4	Disable	yes	yes	no	no	no	yes	no	no	no	no	The child is not transeferred for suspected delay	university	No Apaprent Disability	A	2			Wife of HH head	Does not work does not look for work	22	university	HH Head	18 to less than 35	no apparent disability	A	0	0	0	0	0	0	0	0	0	0	0	0	0	0	0	0	0
35	354	Cairo	urban	urban governorate	male	4	Disable	yes	no	no	no	no	no	no	no	no	no	The child is transferred for suspected delay	High School and technical	No Apaprent Disability	A	1			Wife of HH head	Does not work does not look for work	27	Prep	HH Head	18 to less than 35	no apparent disability	A	0	0	0	yes	0	0	0	0	0	0	0	0	0	yes	0	0	0
36	363	Cairo	urban	urban governorate	male	4	No Disablity	yes	no	no	no	no	no	no	no	no	no	The child is not transeferred for suspected delay	Above intermediate	No Apaprent Disability	A	2			Wife of HH head	Does not work does not look for work	23.3	Above intermediate	HH Head	18 to less than 35	no apparent disability	A	0	0	0	0	0	0	0	0	0	0	0	0	0	0	0	0	0
36	364	Cairo	urban	urban governorate	female	4	No Disablity	yes	no	no	no	no	no	no	no	no	no	The child is not transeferred for suspected delay	Above intermediate	No Apaprent Disability	A	2			Wife of HH head	Does not work does not look for work	24.4	Above intermediate	HH Head	18 to less than 35	no apparent disability	A	0	0	0	0	0	0	0	0	0	0	0	0	0	0	0	0	0
37	375	Cairo	urban	urban governorate	male	7	No Disablity	yes	no	no	no	no	no	no	no	no	no	The child is not transeferred for suspected delay	Read and write	No Apaprent Disability	A	3			Wife of HH head	Does not work does not look for work	18.5	High School and technical	HH Head	18 to less than 35	no apparent disability	A	0	0	0	0	0	0	0	0	0	0	0	0	0	0	0	0	0
38	383	Cairo	urban	urban governorate	male	4	No Disablity	yes	no	no	no	no	yes	no	no	no	no	The child is not transeferred for suspected delay	university	No Apaprent Disability	A	2			Wife of HH head	Does not work does not look for work	25.3	university	HH Head	18 to less than 35	no apparent disability	A	0	0	0	0	0	0	0	0	0	0	0	0	0	0	0	0	0
40	404	Cairo	urban	urban governorate	male	5	No Disablity	yes	no	no	no	no	no	no	no	no	no	The child is not transeferred for suspected delay	university	No Apaprent Disability	A	2			Wife of HH head	Does not work does not look for work	27.3	university	HH Head	18 to less than 35	no apparent disability	A	0	0	0	0	0	0	0	0	0	0	0	0	0	0	0	0	0
40	405	Cairo	urban	urban governorate	female	5	No Disablity	yes	no	no	no	no	no	no	no	no	no	The child is not transeferred for suspected delay	university	No Apaprent Disability	A	2			Wife of HH head	Does not work does not look for work	28.7	university	HH Head	18 to less than 35	no apparent disability	A	0	0	0	0	0	0	0	0	0	0	0	0	0	0	0	0	0
41	413	Cairo	urban	urban governorate	female	5	No Disablity	yes	no	no	no	no	yes	no	no	no	no	The child is not transeferred for suspected delay	university	No Apaprent Disability	A	3			Wife of HH head	work (paid-unpaid-his own-employer)	24.4	university	HH Head	18 to less than 35	no apparent disability	A	0	0	0	0	0	0	0	0	0	0	0	0	0	0	0	0	0
42	425	Cairo	urban	urban governorate	male	5	No Disablity	yes	no	no	no	no	no	no	no	no	no	The child is not transeferred for suspected delay	post grduate	No Apaprent Disability	A	1			Wife of HH head	work (paid-unpaid-his own-employer)	32.9	university	HH Head	18 to less than 35	no apparent disability	A	0	0	0	0	0	0	0	0	0	0	0	0	0	0	0	0	0
43	435	Cairo	urban	urban governorate	male	5	Disable	yes	no	no	no	no	no	no	no	no	no	The child is not transeferred for suspected delay	Illeterate	No Apaprent Disability	A	1			Wife of HH head	Does not work does not look for work	28.5	Prep	HH Head	18 to less than 35	no apparent disability	A	0	0	0	0	0	0	0	0	0	0	0	0	0	0	0	0	0
44	445	Cairo	urban	urban governorate	female	5	No Disablity	yes	no	no	no	no	yes	no	no	yes	no	The child is not transeferred for suspected delay	university	No Apaprent Disability	A	1			Wife of HH head	Does not work does not look for work	36.5	university	HH Head	35 to less than 40	no apparent disability	A	0	0	0	0	0	0	0	0	0	0	0	0	0	0	0	0	0
47	476	Cairo	urban	urban governorate	female	6	No Disablity	yes	no	no	no	no	no	no	no	no	no	The child is not transeferred for suspected delay	Illeterate	No Apaprent Disability	A	1			Wife of HH head	Does not work does not look for work	28.8	Illeterate	HH Head	18 to less than 35	no apparent disability	A	0	0	0	0	0	0	0	0	0	0	0	0	0	0	0	0	0
50	503	Cairo	urban	urban governorate	male	4	No Disablity	yes	no	no	no	no	no	no	no	no	no	The child is not transeferred for suspected delay	university	No Apaprent Disability	A	2			Wife of HH head	work (paid-unpaid-his own-employer)	30.3	university	HH Head	18 to less than 35	no apparent disability	A	0	0	0	0	0	0	0	0	0	0	0	0	0	0	0	0	0
51	515	Cairo	urban	urban governorate	female	5	No Disablity	yes	no	no	no	no	no	no	no	no	no	The child is not transeferred for suspected delay	High School and technical	No Apaprent Disability	A	1			Wife of HH head	Does not work does not look for work	39.4	High School and technical	HH Head	35 to less than 40	no apparent disability	A	0	0	0	0	0	0	0	0	0	0	0	0	0	0	0	0	0
52	523	Cairo	urban	urban governorate	female	5	No Disablity	yes	no	no	no	no	no	no	no	no	no	The child is not transeferred for suspected delay	Read and write	No Apaprent Disability	A	3	1	2	Wife of HH head	Does not work does not look for work	20.4	High School and technical	HH Head	18 to less than 35	no apparent disability	A	0	0	0	0	0	0	0	0	0	0	0	0	0	0	0	0	0
52	524	Cairo	urban	urban governorate	female	5	No Disablity	yes	no	no	no	no	no	no	no	no	no	The child is not transeferred for suspected delay	Read and write	No Apaprent Disability	A	3	1	2	Wife of HH head	Does not work does not look for work	20.4	High School and technical	HH Head	18 to less than 35	no apparent disability	A	0	0	0	0	0	0	0	0	0	0	0	0	0	0	0	0	0
52	525	Cairo	urban	urban governorate	male	5	No Disablity	yes	no	no	no	no	yes	no	no	no	no	The child is not transeferred for suspected delay	Read and write	No Apaprent Disability	A	3			Wife of HH head	Does not work does not look for work	22.9	High School and technical	HH Head	18 to less than 35	no apparent disability	A	0	0	0	0	0	0	0	0	0	0	0	0	0	0	0	0	0
54	543	Cairo	urban	urban governorate	male	5	No Disablity	yes	no	no	no	no	no	no	no	no	no	The child is not transeferred for suspected delay	university	No Apaprent Disability	A	2			Wife of HH head	work (paid-unpaid-his own-employer)	29.3	university	HH Head	18 to less than 35	no apparent disability	A	0	0	0	0	0	0	0	0	0	0	0	0	0	0	0	0	0
55	556	Cairo	urban	urban governorate	female	6	No Disablity	yes	no	no	no	no	no	no	no	no	no	The child is not transeferred for suspected delay	Prep	No Apaprent Disability	A	1			Wife of HH head	Does not work does not look for work	29.8	Prep	HH Head	18 to less than 35	no apparent disability	A	0	0	0	0	0	0	0	0	0	0	0	0	0	0	0	0	0
57	575	Cairo	urban	urban governorate	female	5	No Disablity	yes	no	no	no	no	no	no	no	no	no	The child is not transeferred for suspected delay	Read and write	No Apaprent Disability	A	1			Wife of HH head	Does not work does not look for work	43.3	Read and write	HH Head	40 +	no apparent disability	A	0	0	0	0	0	0	0	0	0	0	0	0	0	0	0	0	0
58	584	Cairo	urban	urban governorate	female	5	No Disablity	yes	no	yes	no	no	no	no	no	no	no	The child is not transeferred for suspected delay	High School and technical	No Apaprent Disability	A	2			Wife of HH head	Does not work does not look for work	33.3	Above intermediate	HH Head	18 to less than 35	no apparent disability	A	0	0	0	0	0	0	0	0	0	0	0	0	0	0	0	0	0
65	654	Cairo	urban	urban governorate	male	4	No Disablity	yes	no	no	no	no	no	no	no	no	no	The child is transferred for suspected delay	Read and write	No Apaprent Disability	A	1			Wife of HH head	Does not work does not look for work	22.1	Illeterate	HH Head	18 to less than 35	no apparent disability	A	0	0	yes	yes	yes	yes	yes	yes	yes	yes	yes	yes	yes	yes	yes	0	0
67	674	Cairo	urban	urban governorate	male	4	No Disablity	yes	no	no	no	no	no	no	no	no	no	The child is not transeferred for suspected delay	university	No Apaprent Disability	A	1			Wife of HH head	work (paid-unpaid-his own-employer)	32.1	university	HH Head	18 to less than 35	no apparent disability	A	0	0	0	0	0	0	0	0	0	0	0	0	0	0	0	0	0
68	684	Cairo	urban	urban governorate	male	5	No Disablity	yes	no	yes	no	no	no	no	no	no	no	The child is not transeferred for suspected delay	Illeterate	No Apaprent Disability	A	2			Wife of HH head	Does not work does not look for work	25.2	Illeterate	HH Head	18 to less than 35	no apparent disability	A	0	0	0	0	0	0	0	0	0	0	0	0	0	0	0	0	0
71	713	Cairo	urban	urban governorate	female	5	No Disablity	yes	no	yes	no	no	no	no	no	no	no	The child is transferred for suspected delay	Read and write	No Apaprent Disability	A	3			Wife of HH head	Does not work does not look for work	27.3	High School and technical	HH Head	18 to less than 35	no apparent disability	A	0	0	0	0	0	yes	0	0	0	yes	0	0	0	0	0	0	0
72	723	Cairo	urban	urban governorate	female	3	No Disablity	yes	no	yes	no	no	no	no	no	no	no	The child is not transeferred for suspected delay	university	No Apaprent Disability	A	1			Wife of HH head	Does not work does not look for work	22.8	High School and technical	HH Head	18 to less than 35	no apparent disability	A	0	0	0	0	0	0	0	0	0	0	0	0	0	0	0	0	0
73	734	Cairo	urban	urban governorate	male	5	No Disablity	yes	no	no	no	no	no	no	no	no	no	The child is transferred for suspected delay	Read and write	No Apaprent Disability	A	2			Wife of HH head	Does not work does not look for work	20.3	High School and technical	HH Head	18 to less than 35	no apparent disability	A	0	0	0	yes	0	0	0	0	yes	0	0	0	0	0	0	0	0
74	746	Cairo	urban	urban governorate	female	6	No Disablity	yes	no	no	no	no	no	no	no	no	no	The child is not transeferred for suspected delay	Illeterate	No Apaprent Disability	A	1			other relationship type	Does not work does not look for work	23.8	Illeterate	HH Head	18 to less than 35	no apparent disability	A	0	0	0	0	0	0	0	0	0	0	0	0	0	0	0	0	0
76	765	Cairo	urban	urban governorate	male	5	No Disablity	yes	no	no	no	no	no	no	no	no	no	The child is not transeferred for suspected delay	Illeterate	No Apaprent Disability	A	1			Wife of HH head	Does not work does not look for work	27.3	Primary	HH Head	18 to less than 35	no apparent disability	A	0	0	0	0	0	0	0	0	0	0	0	0	0	0	0	0	0
77	773	Cairo	urban	urban governorate	female	4	No Disablity	yes	no	no	no	no	no	no	no	no	no	The child is not transeferred for suspected delay	university	No Apaprent Disability	A	2			Wife of HH head	Does not work does not look for work	30.8	university	HH Head	18 to less than 35	no apparent disability	A	0	0	0	0	0	0	0	0	0	0	0	0	0	0	0	0	0
78	783	Cairo	urban	urban governorate	female	5	No Disablity	yes	no	no	no	no	no	no	no	no	no	The child is not transeferred for suspected delay	university	No Apaprent Disability	A	3			Wife of HH head	Does not work does not look for work	26	university	HH Head	18 to less than 35	no apparent disability	A	0	0	0	0	0	0	0	0	0	0	0	0	0	0	0	0	0
78	784	Cairo	urban	urban governorate	male	5	No Disablity	yes	no	no	no	no	no	no	no	no	no	The child is not transeferred for suspected delay	university	No Apaprent Disability	A	3			Wife of HH head	Does not work does not look for work	27.6	university	HH Head	18 to less than 35	no apparent disability	A	0	0	0	0	0	0	0	0	0	0	0	0	0	0	0	0	0
80	802	Cairo	urban	urban governorate	male	2	No Disablity	yes	no	no	no	no	no	no	no	no	no	The child is not transeferred for suspected delay	the child has no moyther in the house	The child has no mother in the HH	99	1			his/her mother is not in the HH	The child has no mother in the HH	the child has no mother in the HH	the child has no father in the HH	the child has no mother is not in the HH	99	99	#N/A	0	0	0	0	0	0	0	0	0	0	0	0	0	0	0	0	0
81	813	Cairo	urban	urban governorate	male	6	No Disablity	yes	no	no	no	no	no	no	no	no	no	The child is not transeferred for suspected delay	Prep	No Apaprent Disability	A	4			Wife of HH head	Does not work does not look for work	23.8	Above intermediate	HH Head	18 to less than 35	no apparent disability	A	0	0	0	0	0	0	0	0	0	0	0	0	0	0	0	0	0
81	814	Cairo	urban	urban governorate	male	6	No Disablity	yes	no	no	no	no	no	no	no	no	no	The child is not transeferred for suspected delay	Prep	No Apaprent Disability	A	4			Wife of HH head	Does not work does not look for work	24.3	Above intermediate	HH Head	18 to less than 35	no apparent disability	A	0	0	0	0	0	0	0	0	0	0	0	0	0	0	0	0	0
82	823	Cairo	urban	urban governorate	female	5	No Disablity	yes	no	no	no	no	no	no	no	no	no	The child is not transeferred for suspected delay	university	No Apaprent Disability	A	3			Wife of HH head	Does not work does not look for work	26.9	university	HH Head	18 to less than 35	no apparent disability	A	0	0	0	0	0	0	0	0	0	0	0	0	0	0	0	0	0
82	824	Cairo	urban	urban governorate	male	5	No Disablity	yes	no	no	no	no	no	no	no	no	no	The child is not transeferred for suspected delay	university	No Apaprent Disability	A	3			Wife of HH head	Does not work does not look for work	28.6	university	HH Head	18 to less than 35	no apparent disability	A	0	0	0	0	0	0	0	0	0	0	0	0	0	0	0	0	0
82	825	Cairo	urban	urban governorate	female	5	No Disablity	yes	no	no	no	no	no	no	no	no	no	The child is not transeferred for suspected delay	university	No Apaprent Disability	A	3			Wife of HH head	Does not work does not look for work	30.5	university	HH Head	18 to less than 35	no apparent disability	A	0	0	0	0	0	0	0	0	0	0	0	0	0	0	0	0	0
83	833	Cairo	urban	urban governorate	male	6	No Disablity	yes	no	no	no	no	no	no	no	no	no	The child is transferred for suspected delay	university	No Apaprent Disability	A	4			Wife of HH head	Does not work does not look for work	27	university	HH Head	18 to less than 35	no apparent disability	A	0	0	0	0	0	yes	0	0	0	yes	0	0	0	0	0	0	0
83	834	Cairo	urban	urban governorate	male	6	No Disablity	yes	no	no	no	no	no	no	no	no	no	The child is transferred for suspected delay	university	No Apaprent Disability	A	4			Wife of HH head	Does not work does not look for work	28.1	university	HH Head	18 to less than 35	no apparent disability	A	0	0	0	yes	0	0	0	0	0	0	0	0	0	yes	0	0	0
83	835	Cairo	urban	urban governorate	female	6	No Disablity	yes	no	no	no	no	no	no	no	no	no	The child is not transeferred for suspected delay	university	No Apaprent Disability	A	4			Wife of HH head	Does not work does not look for work	30.3	university	HH Head	18 to less than 35	no apparent disability	A	0	0	0	0	0	0	0	0	0	0	0	0	0	0	0	0	0
84	845	Cairo	urban	urban governorate	male	5	No Disablity	yes	no	no	no	no	no	no	no	no	no	The child is not transeferred for suspected delay	university	No Apaprent Disability	A	1			Wife of HH head	Does not work does not look for work	32.1	university	HH Head	18 to less than 35	no apparent disability	A	0	0	0	0	0	0	0	0	0	0	0	0	0	0	0	0	0
85	854	Cairo	urban	urban governorate	male	8	No Disablity	yes	no	no	no	no	no	no	no	no	no	The child is not transeferred for suspected delay	4 years istitute	No Apaprent Disability	A	4			Wife of HH head	Does not work does not look for work	34.3	university	HH Head	18 to less than 35	no apparent disability	A	0	0	0	0	0	0	0	0	0	0	0	0	0	0	0	0	0
85	855	Cairo	urban	urban governorate	male	8	No Disablity	yes	no	no	no	no	no	no	no	no	no	The child is not transeferred for suspected delay	4 years istitute	No Apaprent Disability	A	4			Wife of HH head	Does not work does not look for work	35.5	university	HH Head	35 to less than 40	no apparent disability	A	0	0	0	0	0	0	0	0	0	0	0	0	0	0	0	0	0
85	856	Cairo	urban	urban governorate	female	8	No Disablity	yes	no	no	no	no	no	no	no	no	no	The child is not transeferred for suspected delay	4 years istitute	No Apaprent Disability	A	4			Wife of HH head	Does not work does not look for work	39.2	university	HH Head	35 to less than 40	no apparent disability	A	0	0	0	0	0	0	0	0	0	0	0	0	0	0	0	0	0
86	863	Cairo	urban	urban governorate	male	4	No Disablity	yes	no	no	no	no	no	no	no	no	no	The child is not transeferred for suspected delay	university	No Apaprent Disability	A	2			Wife of HH head	work (paid-unpaid-his own-employer)	27.5	university	HH Head	18 to less than 35	no apparent disability	A	0	0	0	0	0	0	0	0	0	0	0	0	0	0	0	0	0
86	864	Cairo	urban	urban governorate	female	4	No Disablity	yes	no	no	no	no	no	no	no	no	no	The child is not transeferred for suspected delay	university	No Apaprent Disability	A	2			Wife of HH head	work (paid-unpaid-his own-employer)	30	university	HH Head	18 to less than 35	no apparent disability	A	0	0	0	0	0	0	0	0	0	0	0	0	0	0	0	0	0
87	874	Cairo	urban	urban governorate	female	4	No Disablity	yes	no	no	no	no	no	no	no	no	no	The child is not transeferred for suspected delay	university	No Apaprent Disability	A	1			Wife of HH head	Does not work does not look for work	30.8	university	HH Head	18 to less than 35	no apparent disability	A	0	0	0	0	0	0	0	0	0	0	0	0	0	0	0	0	0
88	883	Cairo	urban	urban governorate	male	4	No Disablity	yes	no	no	no	no	no	no	no	no	no	The child is not transeferred for suspected delay	university	No Apaprent Disability	A	2			Wife of HH head	work (paid-unpaid-his own-employer)	23.8	university	HH Head	18 to less than 35	no apparent disability	A	0	0	0	0	0	0	0	0	0	0	0	0	0	0	0	0	0
88	884	Cairo	urban	urban governorate	male	4	No Disablity	yes	no	no	no	no	no	no	no	no	no	The child is not transeferred for suspected delay	university	No Apaprent Disability	A	2			Wife of HH head	work (paid-unpaid-his own-employer)	28.3	university	HH Head	18 to less than 35	no apparent disability	A	0	0	0	0	0	0	0	0	0	0	0	0	0	0	0	0	0
90	905	Cairo	urban	urban governorate	male	5	No Disablity	yes	no	no	no	no	no	no	no	no	no	The child is not transeferred for suspected delay	4 years istitute	No Apaprent Disability	A	1			Wife of HH head	work (paid-unpaid-his own-employer)	33.8	university	HH Head	18 to less than 35	no apparent disability	A	0	0	0	0	0	0	0	0	0	0	0	0	0	0	0	0	0
94	943	Cairo	urban	urban governorate	male	4	No Disablity	yes	no	no	no	no	no	no	no	no	no	The child is not transeferred for suspected delay	university	No Apaprent Disability	A	2			Wife of HH head	work (paid-unpaid-his own-employer)	27.5	university	HH Head	18 to less than 35	no apparent disability	A	0	0	0	0	0	0	0	0	0	0	0	0	0	0	0	0	0
94	944	Cairo	urban	urban governorate	male	4	No Disablity	yes	no	no	no	no	no	no	no	no	no	The child is not transeferred for suspected delay	university	No Apaprent Disability	A	2			Wife of HH head	work (paid-unpaid-his own-employer)	30.3	university	HH Head	18 to less than 35	no apparent disability	A	0	0	0	0	0	0	0	0	0	0	0	0	0	0	0	0	0
95	953	Cairo	urban	urban governorate	male	4	No Disablity	yes	no	no	no	no	no	no	no	no	no	The child is not transeferred for suspected delay	the child has no moyther in the house	The child has no mother in the HH	99	2			his/her mother is not in the HH	The child has no mother in the HH	the child has no mother in the HH	4 years istitute	HH Head	99	no apparent disability	A	0	0	0	0	0	0	0	0	0	0	0	0	0	0	0	0	0
95	954	Cairo	urban	urban governorate	female	4	No Disablity	yes	no	no	no	no	no	no	no	no	no	The child is not transeferred for suspected delay	the child has no moyther in the house	The child has no mother in the HH	99	2			his/her mother is not in the HH	The child has no mother in the HH	the child has no mother in the HH	4 years istitute	HH Head	99	no apparent disability	A	0	0	0	0	0	0	0	0	0	0	0	0	0	0	0	0	0
96	963	Cairo	urban	urban governorate	male	4	No Disablity	yes	no	no	no	no	no	no	no	no	no	The child is not transeferred for suspected delay	university	No Apaprent Disability	A	2			Wife of HH head	Does not work does not look for work	23.4	university	HH Head	18 to less than 35	no apparent disability	A	0	0	0	0	0	0	0	0	0	0	0	0	0	0	0	0	0
96	964	Cairo	urban	urban governorate	female	4	No Disablity	yes	no	no	no	no	no	no	no	no	no	The child is not transeferred for suspected delay	university	No Apaprent Disability	A	2			Wife of HH head	Does not work does not look for work	25.3	university	HH Head	18 to less than 35	no apparent disability	A	0	0	0	0	0	0	0	0	0	0	0	0	0	0	0	0	0
97	973	Cairo	urban	urban governorate	female	6	No Disablity	yes	no	no	no	no	no	no	no	no	no	The child is not transeferred for suspected delay	university	No Apaprent Disability	A	4			Wife of HH head	work (paid-unpaid-his own-employer)	24.7	university	HH Head	18 to less than 35	no apparent disability	A	0	0	0	0	0	0	0	0	0	0	0	0	0	0	0	0	0
97	974	Cairo	urban	urban governorate	female	6	No Disablity	yes	no	no	no	no	no	no	no	no	no	The child is not transeferred for suspected delay	university	No Apaprent Disability	A	4			Wife of HH head	work (paid-unpaid-his own-employer)	26.9	university	HH Head	18 to less than 35	no apparent disability	A	0	0	0	0	0	0	0	0	0	0	0	0	0	0	0	0	0
97	975	Cairo	urban	urban governorate	male	6	No Disablity	yes	no	no	no	no	no	no	no	no	no	The child is not transeferred for suspected delay	university	No Apaprent Disability	A	4			Wife of HH head	work (paid-unpaid-his own-employer)	29.3	university	HH Head	18 to less than 35	no apparent disability	A	0	0	0	0	0	0	0	0	0	0	0	0	0	0	0	0	0
99	993	Cairo	urban	urban governorate	female	4	No Disablity	yes	no	no	no	no	no	no	no	no	no	The child is not transeferred for suspected delay	4 years istitute	No Apaprent Disability	A	2			Wife of HH head	Does not work does not look for work	20.4	4 years istitute	HH Head	18 to less than 35	no apparent disability	A	0	0	0	0	0	0	0	0	0	0	0	0	0	0	0	0	0
101	1014	Cairo	urban	urban governorate	female	4	No Disablity	yes	no	no	no	no	no	no	no	no	no	The child is not transeferred for suspected delay	university	No Apaprent Disability	A	1			Wife of HH head	Does not work does not look for work	32.6	university	HH Head	18 to less than 35	no apparent disability	A	0	0	0	0	0	0	0	0	0	0	0	0	0	0	0	0	0
102	1023	Cairo	urban	urban governorate	male	4	No Disablity	yes	no	no	no	no	no	no	no	no	no	The child is not transeferred for suspected delay	university	No Apaprent Disability	A	2			Wife of HH head	Does not work does not look for work	24.3	university	HH Head	18 to less than 35	no apparent disability	A	0	0	0	0	0	0	0	0	0	0	0	0	0	0	0	0	0
103	1033	Cairo	urban	urban governorate	male	5	No Disablity	yes	no	no	no	no	no	no	no	no	no	The child is not transeferred for suspected delay	university	No Apaprent Disability	A	3			Wife of HH head	Does not work does not look for work	26.4	university	HH Head	18 to less than 35	no apparent disability	A	0	0	0	0	0	0	0	0	0	0	0	0	0	0	0	0	0
103	1034	Cairo	urban	urban governorate	male	5	No Disablity	yes	no	no	no	no	no	no	no	no	no	The child is not transeferred for suspected delay	university	No Apaprent Disability	A	3			Wife of HH head	Does not work does not look for work	29.3	university	HH Head	18 to less than 35	no apparent disability	A	0	0	0	0	0	0	0	0	0	0	0	0	0	0	0	0	0
104	1044	Cairo	urban	urban governorate	female	4	No Disablity	yes	no	no	no	no	no	no	no	no	no	The child is not transeferred for suspected delay	university	No Apaprent Disability	A	1			Wife of HH head	Does not work does not look for work	30.3	university	HH Head	18 to less than 35	no apparent disability	A	0	0	0	0	0	0	0	0	0	0	0	0	0	0	0	0	0
105	1052	Cairo	urban	urban governorate	female	2	No Disablity	yes	no	no	no	no	no	no	no	no	no	The child is not transeferred for suspected delay	university	No Apaprent Disability	A	1			HH Head	work (paid-unpaid-his own-employer)	28.7	the child has no father in the HH	the child has no mother is not in the HH	18 to less than 35	99	#N/A	0	0	0	0	0	0	0	0	0	0	0	0	0	0	0	0	0
107	1075	Cairo	urban	urban governorate	female	5	No Disablity	yes	no	no	no	no	no	no	no	no	no	The child is not transeferred for suspected delay	university	No Apaprent Disability	A	1			Wife of HH head	Does not work does not look for work	38.7	university	HH Head	35 to less than 40	no apparent disability	A	0	0	0	0	0	0	0	0	0	0	0	0	0	0	0	0	0
109	1095	Cairo	urban	urban governorate	male	5	No Disablity	yes	no	no	no	no	no	no	no	no	no	The child is not transeferred for suspected delay	university	No Apaprent Disability	A	1			Wife of HH head	work (paid-unpaid-his own-employer)	34.4	university	HH Head	18 to less than 35	no apparent disability	A	0	0	0	0	0	0	0	0	0	0	0	0	0	0	0	0	0
110	1103	Cairo	urban	urban governorate	female	4	No Disablity	yes	no	no	no	no	no	no	no	no	no	The child is not transeferred for suspected delay	university	No Apaprent Disability	A	2			Wife of HH head	Does not work does not look for work	27.4	university	HH Head	18 to less than 35	no apparent disability	A	0	0	0	0	0	0	0	0	0	0	0	0	0	0	0	0	0
113	1133	Cairo	urban	urban governorate	male	4	No Disablity	yes	no	no	no	no	no	no	no	no	no	The child is not transeferred for suspected delay	university	No Apaprent Disability	A	2			Wife of HH head	Does not work does not look for work	25.9	university	HH Head	18 to less than 35	no apparent disability	A	0	0	0	0	0	0	0	0	0	0	0	0	0	0	0	0	0
114	1145	Cairo	urban	urban governorate	female	6	No Disablity	yes	no	no	no	no	no	no	no	no	no	The child is not transeferred for suspected delay	Illeterate	No Apaprent Disability	A	2			Wife of HH head	Does not work does not look for work	30.3	Illeterate	HH Head	18 to less than 35	no apparent disability	A	0	0	0	0	0	0	0	0	0	0	0	0	0	0	0	0	0
114	1146	Cairo	urban	urban governorate	female	6	No Disablity	yes	no	no	no	no	no	no	no	no	no	The child is transferred for suspected delay	Illeterate	No Apaprent Disability	A	2			Wife of HH head	Does not work does not look for work	31.9	Illeterate	HH Head	18 to less than 35	no apparent disability	A	0	0	yes	yes	0	yes	0	yes	yes	0	yes	yes	0	0	yes	0	0
115	1153	Cairo	urban	urban governorate	female	4	No Disablity	yes	no	no	no	no	no	no	no	no	no	The child is not transeferred for suspected delay	university	No Apaprent Disability	A	2			Wife of HH head	Does not work does not look for work	25.8	post grduate	HH Head	18 to less than 35	no apparent disability	A	0	0	0	0	0	0	0	0	0	0	0	0	0	0	0	0	0
116	1163	Cairo	urban	urban governorate	female	4	No Disablity	yes	no	no	no	no	no	no	no	no	no	The child is not transeferred for suspected delay	4 years istitute	No Apaprent Disability	A	2			Wife of HH head	Does not work does not look for work	21.3	university	HH Head	18 to less than 35	no apparent disability	A	0	0	0	0	0	0	0	0	0	0	0	0	0	0	0	0	0
117	1174	Cairo	urban	urban governorate	male	6	No Disablity	yes	no	no	no	no	no	no	no	no	no	The child is not transeferred for suspected delay	university	No Apaprent Disability	A	3			Wife of HH head	Does not work does not look for work	24.5	university	HH Head	18 to less than 35	no apparent disability	A	0	0	0	0	0	0	0	0	0	0	0	0	0	0	0	0	0
117	1175	Cairo	urban	urban governorate	male	6	No Disablity	yes	no	no	no	no	yes	no	no	no	no	The child is not transeferred for suspected delay	university	No Apaprent Disability	A	3	1	2	Wife of HH head	Does not work does not look for work	29.5	university	HH Head	18 to less than 35	no apparent disability	A	0	0	0	0	0	0	0	0	0	0	0	0	0	0	0	0	0
117	1176	Cairo	urban	urban governorate	male	6	No Disablity	yes	no	no	no	no	yes	no	no	no	no	The child is not transeferred for suspected delay	university	No Apaprent Disability	A	3	1	2	Wife of HH head	Does not work does not look for work	29.5	university	HH Head	18 to less than 35	no apparent disability	A	0	0	0	0	0	0	0	0	0	0	0	0	0	0	0	0	0
120	1203	Cairo	urban	urban governorate	male	4	No Disablity	yes	no	no	no	no	no	no	no	no	no	The child is not transeferred for suspected delay	university	No Apaprent Disability	A	2			Wife of HH head	work (paid-unpaid-his own-employer)	26.8	university	HH Head	18 to less than 35	no apparent disability	A	0	0	0	0	0	0	0	0	0	0	0	0	0	0	0	0	0
121	1213	Cairo	urban	urban governorate	male	4	No Disablity	yes	no	no	no	no	no	no	no	no	no	The child is not transeferred for suspected delay	university	No Apaprent Disability	A	2			Wife of HH head	Does not work does not look for work	22.4	university	HH Head	18 to less than 35	no apparent disability	A	0	0	0	0	0	0	0	0	0	0	0	0	0	0	0	0	0
123	1234	Cairo	urban	urban governorate	female	5	No Disablity	yes	no	no	no	no	no	no	no	no	no	The child is not transeferred for suspected delay	university	No Apaprent Disability	A	2			Wife of HH head	Does not work does not look for work	23.3	university	HH Head	18 to less than 35	no apparent disability	A	0	0	0	0	0	0	0	0	0	0	0	0	0	0	0	0	0
124	1243	Cairo	urban	urban governorate	female	3	No Disablity	yes	no	no	no	no	no	no	no	no	no	The child is not transeferred for suspected delay	university	No Apaprent Disability	A	1			Wife of HH head	Does not work does not look for work	22.7	university	HH Head	18 to less than 35	no apparent disability	A	0	0	0	0	0	0	0	0	0	0	0	0	0	0	0	0	0
130	1304	Cairo	urban	urban governorate	female	5	No Disablity	yes	no	no	no	no	no	no	no	no	no	The child is not transeferred for suspected delay	university	No Apaprent Disability	A	2			Wife of HH head	work (paid-unpaid-his own-employer)	29.4	university	HH Head	18 to less than 35	no apparent disability	A	0	0	0	0	0	0	0	0	0	0	0	0	0	0	0	0	0
133	1336	Cairo	urban	urban governorate	male	9	No Disablity	yes	no	no	no	no	no	no	no	no	no	The child is transferred for suspected delay	Illeterate	No Apaprent Disability	A	4			Wife of HH head	Does not work does not look for work	28.4	Illeterate	HH Head	18 to less than 35	no apparent disability	A	0	0	0	yes	0	0	0	0	0	0	0	0	yes	0	0	0	0
133	1337	Cairo	urban	urban governorate	male	9	No Disablity	yes	no	no	no	no	no	no	no	no	no	The child is not transeferred for suspected delay	Illeterate	No Apaprent Disability	A	4			Wife of HH head	Does not work does not look for work	29.8	Illeterate	HH Head	18 to less than 35	no apparent disability	A	0	0	0	0	0	0	0	0	0	0	0	0	0	0	0	0	0
133	1338	Cairo	urban	urban governorate	female	9	No Disablity	yes	no	no	no	no	no	no	no	no	no	The child is not transeferred for suspected delay	Illeterate	No Apaprent Disability	A	4			Wife of HH head	Does not work does not look for work	32.6	Illeterate	HH Head	18 to less than 35	no apparent disability	A	0	0	0	0	0	0	0	0	0	0	0	0	0	0	0	0	0
135	1353	Cairo	urban	urban governorate	male	5	No Disablity	yes	no	no	no	no	no	no	no	no	no	The child is not transeferred for suspected delay	university	No Apaprent Disability	A	3			Wife of HH head	Does not work does not look for work	26.8	university	HH Head	18 to less than 35	no apparent disability	A	0	0	0	0	0	0	0	0	0	0	0	0	0	0	0	0	0
135	1354	Cairo	urban	urban governorate	male	5	No Disablity	yes	no	no	no	no	yes	no	no	yes	no	The child is not transeferred for suspected delay	university	No Apaprent Disability	A	3			Wife of HH head	Does not work does not look for work	28.8	university	HH Head	18 to less than 35	no apparent disability	A	0	0	0	0	0	0	0	0	0	0	0	0	0	0	0	0	0
136	1364	Cairo	urban	urban governorate	male	5	No Disablity	yes	no	no	no	no	no	no	no	no	no	The child is not transeferred for suspected delay	university	No Apaprent Disability	A	2			Wife of HH head	Does not work does not look for work	38.7	university	HH Head	35 to less than 40	no apparent disability	A	0	0	0	0	0	0	0	0	0	0	0	0	0	0	0	0	0
136	1365	Cairo	urban	urban governorate	female	5	No Disablity	yes	no	no	no	no	yes	yes	no	no	yes	The child is transferred for suspected delay	university	No Apaprent Disability	A	2			Wife of HH head	Does not work does not look for work	41.8	university	HH Head	40 +	no apparent disability	A	0	0	0	0	0	0	0	0	0	0	0	0	0	0	0	0	0
138	1383	Cairo	urban	urban governorate	female	4	No Disablity	yes	no	no	no	no	yes	no	no	yes	no	The child is not transeferred for suspected delay	university	No Apaprent Disability	A	1			Wife of HH head	Does not work does not look for work	23.2	university	HH Head	18 to less than 35	no apparent disability	A	0	0	0	0	0	0	0	0	0	0	0	0	0	0	0	0	0
140	1403	Cairo	urban	urban governorate	female	3	No Disablity	yes	no	no	no	no	no	no	no	no	no	The child is not transeferred for suspected delay	Primary	No Apaprent Disability	A	1			Wife of HH head	Does not work does not look for work	24.2	High School and technical	HH Head	18 to less than 35	no apparent disability	A	0	0	0	0	0	0	0	0	0	0	0	0	0	0	0	0	0
142	1423	Cairo	urban	urban governorate	male	4	No Disablity	yes	no	no	no	no	no	no	no	no	no	The child is not transeferred for suspected delay	university	No Apaprent Disability	A	2			Wife of HH head	Does not work does not look for work	23.6	High School and technical	HH Head	18 to less than 35	no apparent disability	A	0	0	0	0	0	0	0	0	0	0	0	0	0	0	0	0	0
143	1433	Cairo	urban	urban governorate	female	4	No Disablity	yes	no	no	no	no	no	no	no	no	no	The child is not transeferred for suspected delay	university	No Apaprent Disability	A	2			Wife of HH head	Does not work does not look for work	26.1	university	HH Head	18 to less than 35	no apparent disability	A	0	0	0	0	0	0	0	0	0	0	0	0	0	0	0	0	0
144	1443	Cairo	urban	urban governorate	male	4	No Disablity	yes	no	no	no	no	no	no	no	no	no	The child is not transeferred for suspected delay	university	No Apaprent Disability	A	2			Wife of HH head	work (paid-unpaid-his own-employer)	23.2	university	HH Head	18 to less than 35	no apparent disability	A	0	0	0	0	0	0	0	0	0	0	0	0	0	0	0	0	0
145	1453	Cairo	urban	urban governorate	female	5	No Disablity	yes	no	no	no	no	no	no	no	no	no	The child is not transeferred for suspected delay	university	No Apaprent Disability	A	3			Wife of HH head	work (paid-unpaid-his own-employer)	23.3	university	HH Head	18 to less than 35	no apparent disability	A	0	0	0	0	0	0	0	0	0	0	0	0	0	0	0	0	0
145	1454	Cairo	urban	urban governorate	female	5	No Disablity	yes	no	no	no	no	no	no	no	no	no	The child is not transeferred for suspected delay	university	No Apaprent Disability	A	3			Wife of HH head	work (paid-unpaid-his own-employer)	24.9	university	HH Head	18 to less than 35	no apparent disability	A	0	0	0	0	0	0	0	0	0	0	0	0	0	0	0	0	0
146	1463	Cairo	urban	urban governorate	male	4	No Disablity	yes	no	no	no	no	no	no	no	no	no	The child is not transeferred for suspected delay	High School and technical	No Apaprent Disability	A	2			Wife of HH head	Does not work does not look for work	20.8	High School and technical	HH Head	18 to less than 35	no apparent disability	A	0	0	0	0	0	0	0	0	0	0	0	0	0	0	0	0	0
151	1513	Cairo	urban	urban governorate	male	5	No Disablity	yes	no	no	no	no	no	no	no	no	no	The child is not transeferred for suspected delay	university	No Apaprent Disability	A	3			Wife of HH head	Does not work does not look for work	25.9	university	HH Head	18 to less than 35	no apparent disability	A	0	0	0	0	0	0	0	0	0	0	0	0	0	0	0	0	0
151	1514	Cairo	urban	urban governorate	female	5	No Disablity	yes	no	no	no	no	no	no	no	no	no	The child is not transeferred for suspected delay	university	No Apaprent Disability	A	3			Wife of HH head	Does not work does not look for work	27.5	university	HH Head	18 to less than 35	no apparent disability	A	0	0	0	0	0	0	0	0	0	0	0	0	0	0	0	0	0
153	1533	Cairo	urban	urban governorate	female	4	No Disablity	yes	no	no	no	no	no	no	no	no	no	The child is not transeferred for suspected delay	university	No Apaprent Disability	A	2			Wife of HH head	Does not work does not look for work	24.6	university	HH Head	18 to less than 35	no apparent disability	A	0	0	0	0	0	0	0	0	0	0	0	0	0	0	0	0	0
153	1534	Cairo	urban	urban governorate	female	4	No Disablity	yes	no	no	no	no	no	no	no	no	no	The child is not transeferred for suspected delay	university	No Apaprent Disability	A	2			Wife of HH head	Does not work does not look for work	26.5	university	HH Head	18 to less than 35	no apparent disability	A	0	0	0	0	0	0	0	0	0	0	0	0	0	0	0	0	0
154	1545	Cairo	urban	urban governorate	female	6	No Disablity	yes	no	no	no	no	no	no	no	no	no	The child is not transeferred for suspected delay	university	No Apaprent Disability	A	2			Wife of HH head	Does not work does not look for work	28.1	university	HH Head	18 to less than 35	no apparent disability	A	0	0	0	0	0	0	0	0	0	0	0	0	0	0	0	0	0
155	1554	Cairo	urban	urban governorate	male	4	No Disablity	yes	no	no	no	no	no	no	no	no	no	The child is not transeferred for suspected delay	university	No Apaprent Disability	A	1			Wife of HH head	Does not work does not look for work	24.5	university	HH Head	18 to less than 35	no apparent disability	A	0	0	0	0	0	0	0	0	0	0	0	0	0	0	0	0	0
156	1563	Cairo	urban	urban governorate	male	4	No Disablity	yes	no	no	no	no	no	no	no	no	no	The child is not transeferred for suspected delay	university	No Apaprent Disability	A	2			Wife of HH head	work (paid-unpaid-his own-employer)	25.2	university	HH Head	18 to less than 35	no apparent disability	A	0	0	0	0	0	0	0	0	0	0	0	0	0	0	0	0	0
156	1564	Cairo	urban	urban governorate	male	4	No Disablity	yes	no	no	no	no	no	no	no	no	no	The child is not transeferred for suspected delay	university	No Apaprent Disability	A	2			Wife of HH head	work (paid-unpaid-his own-employer)	27.6	university	HH Head	18 to less than 35	no apparent disability	A	0	0	0	0	0	0	0	0	0	0	0	0	0	0	0	0	0
157	1573	Cairo	urban	urban governorate	male	5	No Disablity	yes	no	no	no	no	no	no	no	no	no	The child is not transeferred for suspected delay	Illeterate	No Apaprent Disability	A	3			Wife of HH head	Does not work does not look for work	23.1	Read and write	HH Head	18 to less than 35	no apparent disability	A	0	0	0	0	0	0	0	0	0	0	0	0	0	0	0	0	0
157	1574	Cairo	urban	urban governorate	female	5	No Disablity	yes	no	no	no	no	no	no	no	no	no	The child is not transeferred for suspected delay	Illeterate	No Apaprent Disability	A	3	1	2	Wife of HH head	Does not work does not look for work	24.8	Read and write	HH Head	18 to less than 35	no apparent disability	A	0	0	0	0	0	0	0	0	0	0	0	0	0	0	0	0	0
157	1575	Cairo	urban	urban governorate	female	5	No Disablity	yes	no	no	no	no	no	no	no	no	no	The child is not transeferred for suspected delay	Illeterate	No Apaprent Disability	A	3	1	2	Wife of HH head	Does not work does not look for work	24.8	Read and write	HH Head	18 to less than 35	no apparent disability	A	0	0	0	0	0	0	0	0	0	0	0	0	0	0	0	0	0
160	1603	Cairo	urban	urban governorate	male	3	No Disablity	yes	no	no	no	no	no	no	no	no	no	The child is not transeferred for suspected delay	High School and technical	No Apaprent Disability	A	1			Wife of HH head	work (paid-unpaid-his own-employer)	21.8	High School and technical	HH Head	18 to less than 35	no apparent disability	A	0	0	0	0	0	0	0	0	0	0	0	0	0	0	0	0	0
163	1635	Cairo	urban	urban governorate	male	5	No Disablity	yes	no	no	no	no	no	no	no	no	no	The child is not transeferred for suspected delay	university	No Apaprent Disability	A	1			Wife of HH head	work (paid-unpaid-his own-employer)	30.7	university	HH Head	18 to less than 35	no apparent disability	A	0	0	0	0	0	0	0	0	0	0	0	0	0	0	0	0	0
165	1652	Cairo	urban	urban governorate	female	2	No Disablity	yes	no	no	no	no	no	no	no	no	no	The child is not transeferred for suspected delay	Illeterate	No Apaprent Disability	A	1			HH Head	Does not work does not look for work	41.5	the child has no father in the HH	the child has no mother is not in the HH	40 +	99	#N/A	0	0	0	0	0	0	0	0	0	0	0	0	0	0	0	0	0
167	1673	Cairo	urban	urban governorate	female	4	No Disablity	yes	no	no	no	no	no	no	no	no	no	The child is not transeferred for suspected delay	university	No Apaprent Disability	A	2			Wife of HH head	Does not work does not look for work	25.8	university	HH Head	18 to less than 35	no apparent disability	A	0	0	0	0	0	0	0	0	0	0	0	0	0	0	0	0	0
168	1685	Cairo	urban	urban governorate	male	6	No Disablity	yes	no	no	no	no	no	no	no	no	no	The child is not transeferred for suspected delay	Above intermediate	No Apaprent Disability	A	2			Wife of HH head	Does not work does not look for work	32.2	4 years istitute	HH Head	18 to less than 35	no apparent disability	A	0	0	0	0	0	0	0	0	0	0	0	0	0	0	0	0	0
170	1704	Cairo	urban	urban governorate	female	5	No Disablity	yes	no	no	no	no	no	no	no	no	no	The child is not transeferred for suspected delay	university	No Apaprent Disability	A	2			Wife of HH head	Does not work does not look for work	32.6	university	HH Head	18 to less than 35	no apparent disability	A	0	0	0	0	0	0	0	0	0	0	0	0	0	0	0	0	0
171	1713	Cairo	urban	urban governorate	female	5	No Disablity	yes	no	no	no	no	no	no	no	no	no	The child is not transeferred for suspected delay	4 years istitute	No Apaprent Disability	A	3			Wife of HH head	Does not work does not look for work	30.5	Above intermediate	HH Head	18 to less than 35	no apparent disability	A	0	0	0	0	0	0	0	0	0	0	0	0	0	0	0	0	0
171	1714	Cairo	urban	urban governorate	female	5	No Disablity	yes	no	no	no	no	no	no	no	no	no	The child is not transeferred for suspected delay	4 years istitute	No Apaprent Disability	A	3			Wife of HH head	Does not work does not look for work	32.2	Above intermediate	HH Head	18 to less than 35	no apparent disability	A	0	0	0	0	0	0	0	0	0	0	0	0	0	0	0	0	0
172	1723	Cairo	urban	urban governorate	male	4	No Disablity	yes	no	no	no	no	no	no	no	no	no	The child is not transeferred for suspected delay	university	No Apaprent Disability	A	2			Wife of HH head	Does not work does not look for work	27.3	university	HH Head	18 to less than 35	no apparent disability	A	0	0	0	0	0	0	0	0	0	0	0	0	0	0	0	0	0
172	1724	Cairo	urban	urban governorate	male	4	No Disablity	yes	no	no	no	no	no	no	no	no	no	The child is not transeferred for suspected delay	university	No Apaprent Disability	A	2			Wife of HH head	Does not work does not look for work	31.7	university	HH Head	18 to less than 35	no apparent disability	A	0	0	0	0	0	0	0	0	0	0	0	0	0	0	0	0	0
173	1734	Cairo	urban	urban governorate	male	4	No Disablity	yes	no	no	no	no	no	no	no	no	no	The child is not transeferred for suspected delay	university	No Apaprent Disability	A	1			Wife of HH head	Does not work does not look for work	34.2	university	HH Head	18 to less than 35	no apparent disability	A	0	0	0	0	0	0	0	0	0	0	0	0	0	0	0	0	0
175	1755	Cairo	urban	urban governorate	female	5	No Disablity	yes	no	no	no	no	no	no	no	no	no	The child is not transeferred for suspected delay	university	No Apaprent Disability	A	1			Wife of HH head	Does not work does not look for work	33.6	university	HH Head	18 to less than 35	no apparent disability	A	0	0	0	0	0	0	0	0	0	0	0	0	0	0	0	0	0
176	1763	Cairo	urban	urban governorate	male	5	No Disablity	yes	no	no	no	no	no	no	no	no	no	The child is not transeferred for suspected delay	university	No Apaprent Disability	A	3			Wife of HH head	Does not work does not look for work	26.1	university	HH Head	18 to less than 35	no apparent disability	A	0	0	0	0	0	0	0	0	0	0	0	0	0	0	0	0	0
177	1773	Cairo	urban	urban governorate	female	4	No Disablity	yes	no	no	no	no	yes	no	no	no	no	The child is not transeferred for suspected delay	university	No Apaprent Disability	A	2			Wife of HH head	Does not work does not look for work	28.8	university	HH Head	18 to less than 35	no apparent disability	A	0	0	0	0	0	0	0	0	0	0	0	0	0	0	0	0	0
177	1774	Cairo	urban	urban governorate	male	4	No Disablity	yes	no	no	no	no	no	no	no	no	no	The child is not transeferred for suspected delay	university	No Apaprent Disability	A	2			Wife of HH head	Does not work does not look for work	29.9	university	HH Head	18 to less than 35	no apparent disability	A	0	0	0	0	0	0	0	0	0	0	0	0	0	0	0	0	0
178	1783	Cairo	urban	urban governorate	male	5	No Disablity	yes	no	no	no	no	no	no	no	no	no	The child is not transeferred for suspected delay	Illeterate	No Apaprent Disability	A	2			Wife of HH head	Does not work does not look for work	12.7	Illeterate	HH Head	less than 15	no apparent disability	A	0	0	0	0	0	0	0	0	0	0	0	0	0	0	0	0	0
178	1784	Cairo	urban	urban governorate	male	5	No Disablity	yes	no	no	no	no	no	no	no	no	no	The child is not transeferred for suspected delay	Illeterate	No Apaprent Disability	A	2			Wife of HH head	Does not work does not look for work	16.5	Illeterate	HH Head	15 to less than 18	no apparent disability	A	0	0	0	0	0	0	0	0	0	0	0	0	0	0	0	0	0
179	1793	Cairo	urban	urban governorate	male	6	No Disablity	yes	no	no	no	no	no	no	no	no	no	The child is not transeferred for suspected delay	Illeterate	No Apaprent Disability	A	4			Wife of HH head	Does not work does not look for work	16.5	Illeterate	HH Head	15 to less than 18	no apparent disability	A	0	0	0	0	0	0	0	0	0	0	0	0	0	0	0	0	0
179	1794	Cairo	urban	urban governorate	male	6	No Disablity	yes	no	no	no	no	no	no	no	no	no	The child is not transeferred for suspected delay	Illeterate	No Apaprent Disability	A	4			Wife of HH head	Does not work does not look for work	19.2	Illeterate	HH Head	18 to less than 35	no apparent disability	A	0	0	0	0	0	0	0	0	0	0	0	0	0	0	0	0	0
181	1815	Cairo	urban	urban governorate	male	6	No Disablity	yes	no	no	no	no	no	no	no	no	no	The child is not transeferred for suspected delay	Illeterate	No Apaprent Disability	A	2			Wife of HH head	Does not work does not look for work	31.3	Read and write	HH Head	18 to less than 35	no apparent disability	A	0	0	0	0	0	0	0	0	0	0	0	0	0	0	0	0	0
182	1823	Cairo	urban	urban governorate	female	4	No Disablity	yes	no	no	no	no	no	no	no	no	no	The child is not transeferred for suspected delay	Illeterate	No Apaprent Disability	A	2			Wife of HH head	Does not work does not look for work	15.8	Illeterate	HH Head	15 to less than 18	no apparent disability	A	0	0	0	0	0	0	0	0	0	0	0	0	0	0	0	0	0
183	1835	Cairo	urban	urban governorate	female	5	No Disablity	yes	no	no	no	no	no	no	no	no	no	The child is not transeferred for suspected delay	Above intermediate	No Apaprent Disability	A	3			Wife of HH head	Does not work does not look for work	21.8	Illeterate	HH Head	18 to less than 35	no apparent disability	A	0	0	0	0	0	0	0	0	0	0	0	0	0	0	0	0	0
184	1845	Cairo	urban	urban governorate	male	5	No Disablity	yes	no	no	no	no	yes	no	no	no	no	The child is transferred for suspected delay	university	No Apaprent Disability	A	1			Wife of HH head	Does not work does not look for work	37.3	Above intermediate	HH Head	35 to less than 40	no apparent disability	A	0	0	0	yes	0	0	0	0	0	0	0	yes	0	0	0	0	0
185	1855	Cairo	urban	urban governorate	female	6	No Disablity	yes	no	no	no	no	no	no	no	no	no	The child is not transeferred for suspected delay	university	No Apaprent Disability	A	2			Wife of HH head	Does not work does not look for work	32.2	university	HH Head	18 to less than 35	no apparent disability	A	0	0	0	0	0	0	0	0	0	0	0	0	0	0	0	0	0
187	1875	Cairo	urban	urban governorate	male	6	No Disablity	yes	no	no	no	no	no	no	no	no	no	The child is not transeferred for suspected delay	university	No Apaprent Disability	A	2			Wife of HH head	Does not work does not look for work	31.3	university	HH Head	18 to less than 35	no apparent disability	A	0	0	0	0	0	0	0	0	0	0	0	0	0	0	0	0	0
188	1882	Cairo	urban	urban governorate	female	3	No Disablity	yes	no	no	no	no	no	no	no	no	no	The child is not transeferred for suspected delay	university	No Apaprent Disability	A	1			HH Head	work (paid-unpaid-his own-employer)	19.6	the child has no father in the HH	the child has no mother is not in the HH	18 to less than 35	99	#N/A	0	0	0	0	0	0	0	0	0	0	0	0	0	0	0	0	0
189	1893	Cairo	urban	urban governorate	female	4	No Disablity	yes	no	no	no	no	no	no	no	no	no	The child is not transeferred for suspected delay	university	No Apaprent Disability	A	2			Wife of HH head	Does not work does not look for work	26.8	university	HH Head	18 to less than 35	no apparent disability	A	0	0	0	0	0	0	0	0	0	0	0	0	0	0	0	0	0
189	1894	Cairo	urban	urban governorate	male	4	No Disablity	yes	no	no	no	no	no	no	no	no	no	The child is not transeferred for suspected delay	university	No Apaprent Disability	A	2			Wife of HH head	Does not work does not look for work	29.9	university	HH Head	18 to less than 35	no apparent disability	A	0	0	0	0	0	0	0	0	0	0	0	0	0	0	0	0	0
190	1903	Cairo	urban	urban governorate	male	3	No Disablity	yes	no	no	no	no	yes	no	no	yes	no	The child is not transeferred for suspected delay	university	No Apaprent Disability	A	1			Wife of HH head	Does not work does not look for work	23.9	university	HH Head	18 to less than 35	no apparent disability	A	0	0	0	0	0	0	0	0	0	0	0	0	0	0	0	0	0
191	1913	Cairo	urban	urban governorate	male	4	No Disablity	yes	no	no	no	no	no	no	no	no	no	The child is not transeferred for suspected delay	university	No Apaprent Disability	A	2			Wife of HH head	Does not work does not look for work	26	university	HH Head	18 to less than 35	no apparent disability	A	0	0	0	0	0	0	0	0	0	0	0	0	0	0	0	0	0
191	1914	Cairo	urban	urban governorate	female	4	No Disablity	yes	no	no	no	no	no	no	no	no	no	The child is not transeferred for suspected delay	university	No Apaprent Disability	A	2			Wife of HH head	Does not work does not look for work	29.8	university	HH Head	18 to less than 35	no apparent disability	A	0	0	0	0	0	0	0	0	0	0	0	0	0	0	0	0	0
192	1924	Cairo	urban	urban governorate	male	4	No Disablity	yes	no	no	no	no	yes	no	no	no	no	The child is not transeferred for suspected delay	university	No Apaprent Disability	A	1			Wife of HH head	Does not work does not look for work	38.8	university	HH Head	35 to less than 40	no apparent disability	A	0	0	0	0	0	0	0	0	0	0	0	0	0	0	0	0	0
194	1943	Cairo	urban	urban governorate	female	3	No Disablity	yes	no	no	no	no	yes	no	no	no	no	The child is not transeferred for suspected delay	Above intermediate	No Apaprent Disability	A	1			Wife of HH head	Does not work does not look for work	23	Illeterate	HH Head	18 to less than 35	no apparent disability	A	0	0	0	0	0	0	0	0	0	0	0	0	0	0	0	0	0
195	1953	Cairo	urban	urban governorate	male	4	No Disablity	yes	no	no	no	no	yes	no	no	yes	no	The child is not transeferred for suspected delay	post grduate	No Apaprent Disability	A	2			Wife of HH head	Does not work does not look for work	27.3	post grduate	HH Head	18 to less than 35	no apparent disability	A	0	0	0	0	0	0	0	0	0	0	0	0	0	0	0	0	0
195	1954	Cairo	urban	urban governorate	male	4	No Disablity	yes	no	no	no	no	no	no	no	no	no	The child is not transeferred for suspected delay	post grduate	No Apaprent Disability	A	2			Wife of HH head	Does not work does not look for work	29.5	post grduate	HH Head	18 to less than 35	no apparent disability	A	0	0	0	0	0	0	0	0	0	0	0	0	0	0	0	0	0
196	1966	Cairo	urban	urban governorate	female	7	No Disablity	yes	no	no	no	no	no	no	no	no	no	The child is not transeferred for suspected delay	post grduate	No Apaprent Disability	A	2			Wife of HH head	Does not work does not look for work	32.4	post grduate	HH Head	18 to less than 35	no apparent disability	A	0	0	0	0	0	0	0	0	0	0	0	0	0	0	0	0	0
196	1967	Cairo	urban	urban governorate	female	7	No Disablity	yes	no	no	no	no	yes	no	no	no	no	The child is not transeferred for suspected delay	post grduate	No Apaprent Disability	A	2			Wife of HH head	Does not work does not look for work	35.2	post grduate	HH Head	35 to less than 40	no apparent disability	A	0	0	0	0	0	0	0	0	0	0	0	0	0	0	0	0	0
197	1973	Cairo	urban	urban governorate	female	6	No Disablity	yes	no	no	no	no	yes	no	no	no	no	The child is not transeferred for suspected delay	university	No Apaprent Disability	A	4			Wife of HH head	Does not work does not look for work	26.3	university	HH Head	18 to less than 35	no apparent disability	A	0	0	0	0	0	0	0	0	0	0	0	0	0	0	0	0	0
197	1974	Cairo	urban	urban governorate	male	6	No Disablity	yes	no	no	no	no	yes	no	no	no	no	The child is not transeferred for suspected delay	university	No Apaprent Disability	A	4			Wife of HH head	Does not work does not look for work	27.3	university	HH Head	18 to less than 35	no apparent disability	A	0	0	0	0	0	0	0	0	0	0	0	0	0	0	0	0	0
198	1983	Cairo	urban	urban governorate	male	4	No Disablity	yes	no	no	no	no	no	no	no	no	no	The child is not transeferred for suspected delay	Illeterate	No Apaprent Disability	A	2			Wife of HH head	Does not work does not look for work	26.8	Above intermediate	HH Head	18 to less than 35	no apparent disability	A	0	0	0	0	0	0	0	0	0	0	0	0	0	0	0	0	0
199	1995	Cairo	urban	urban governorate	male	5	No Disablity	yes	no	no	no	no	no	no	no	no	no	The child is not transeferred for suspected delay	university	No Apaprent Disability	A	1			Wife of HH head	Does not work does not look for work	38.7	4 years istitute	HH Head	35 to less than 40	no apparent disability	A	0	0	0	0	0	0	0	0	0	0	0	0	0	0	0	0	0
201	2014	Cairo	urban	urban governorate	male	5	No Disablity	yes	no	no	no	no	no	no	no	no	no	The child is not transeferred for suspected delay	Above intermediate	No Apaprent Disability	A	2			Wife of HH head	Does not work does not look for work	24.4	Above intermediate	HH Head	18 to less than 35	no apparent disability	A	0	0	0	0	0	0	0	0	0	0	0	0	0	0	0	0	0
202	2023	Cairo	urban	urban governorate	male	4	No Disablity	yes	no	no	no	no	no	no	no	no	no	The child is not transeferred for suspected delay	university	No Apaprent Disability	A	2			Wife of HH head	Does not work does not look for work	21.1	High School and technical	HH Head	18 to less than 35	no apparent disability	A	0	0	0	0	0	0	0	0	0	0	0	0	0	0	0	0	0
202	2024	Cairo	urban	urban governorate	female	4	No Disablity	yes	no	no	no	no	no	no	no	no	no	The child is not transeferred for suspected delay	university	No Apaprent Disability	A	2			Wife of HH head	Does not work does not look for work	25.3	High School and technical	HH Head	18 to less than 35	no apparent disability	A	0	0	0	0	0	0	0	0	0	0	0	0	0	0	0	0	0
203	2034	Cairo	urban	urban governorate	male	5	No Disablity	yes	yes	yes	yes	yes	yes	yes	yes	yes	yes	The child is transferred for suspected delay	Illeterate	No Apaprent Disability	A	2			Wife of HH head	Does not work does not look for work	26.7	Read and write	HH Head	18 to less than 35	no apparent disability	A	0	0	0	0	0	0	0	0	0	0	0	0	0	0	0	0	0
203	2035	Cairo	urban	urban governorate	male	5	No Disablity	yes	yes	yes	yes	yes	yes	yes	yes	yes	yes	The child is not transeferred for suspected delay	Illeterate	No Apaprent Disability	A	2			Wife of HH head	Does not work does not look for work	29.8	Read and write	HH Head	18 to less than 35	no apparent disability	A	0	0	0	0	0	0	0	0	0	0	0	0	0	0	0	0	0
204	2044	Cairo	urban	urban governorate	female	6	No Disablity	yes	no	no	no	no	no	no	no	no	no	The child is not transeferred for suspected delay	Illeterate	No Apaprent Disability	A	3			Wife of HH head	Does not work does not look for work	36	Illeterate	HH Head	35 to less than 40	no apparent disability	A	0	0	0	0	0	0	0	0	0	0	0	0	0	0	0	0	0
204	2045	Cairo	urban	urban governorate	female	6	No Disablity	yes	no	no	no	no	no	no	no	no	no	The child is not transeferred for suspected delay	Illeterate	No Apaprent Disability	A	3			Wife of HH head	Does not work does not look for work	38	Illeterate	HH Head	35 to less than 40	no apparent disability	A	0	0	0	0	0	0	0	0	0	0	0	0	0	0	0	0	0
206	2063	Cairo	urban	urban governorate	male	4	No Disablity	yes	no	no	no	no	no	no	no	no	no	The child is not transeferred for suspected delay	university	No Apaprent Disability	A	2			Wife of HH head	Does not work does not look for work	22.9	university	HH Head	18 to less than 35	no apparent disability	A	0	0	0	0	0	0	0	0	0	0	0	0	0	0	0	0	0
206	2064	Cairo	urban	urban governorate	female	4	No Disablity	yes	no	no	no	no	no	no	no	no	no	The child is not transeferred for suspected delay	university	No Apaprent Disability	A	2			Wife of HH head	Does not work does not look for work	24.6	university	HH Head	18 to less than 35	no apparent disability	A	0	0	0	0	0	0	0	0	0	0	0	0	0	0	0	0	0
207	2074	Cairo	urban	urban governorate	male	6	No Disablity	yes	no	no	no	no	no	no	no	no	no	The child is not transeferred for suspected delay	university	No Apaprent Disability	A	3	1	2	Wife of HH head	Does not work does not look for work	28.8	university	HH Head	18 to less than 35	no apparent disability	A	0	0	0	0	0	0	0	0	0	0	0	0	0	0	0	0	0
207	2075	Cairo	urban	urban governorate	male	6	No Disablity	yes	no	no	no	no	no	no	no	no	no	The child is not transeferred for suspected delay	university	No Apaprent Disability	A	3	1	2	Wife of HH head	Does not work does not look for work	28.8	university	HH Head	18 to less than 35	no apparent disability	A	0	0	0	0	0	0	0	0	0	0	0	0	0	0	0	0	0
207	2076	Cairo	urban	urban governorate	female	6	No Disablity	yes	no	no	no	no	no	no	no	no	no	The child is not transeferred for suspected delay	university	No Apaprent Disability	A	3			Wife of HH head	Does not work does not look for work	32.8	university	HH Head	18 to less than 35	no apparent disability	A	0	0	0	0	0	0	0	0	0	0	0	0	0	0	0	0	0
208	2083	Cairo	urban	urban governorate	female	4	No Disablity	yes	no	no	no	no	no	no	no	no	no	The child is not transeferred for suspected delay	university	No Apaprent Disability	A	2			Wife of HH head	work (paid-unpaid-his own-employer)	28.1	High School and technical	HH Head	18 to less than 35	no apparent disability	A	0	0	0	0	0	0	0	0	0	0	0	0	0	0	0	0	0
209	2093	Cairo	urban	urban governorate	female	3	No Disablity	yes	no	no	no	no	no	no	no	no	no	The child is not transeferred for suspected delay	university	No Apaprent Disability	A	1			Wife of HH head	Does not work does not look for work	25.3	university	HH Head	18 to less than 35	no apparent disability	A	0	0	0	0	0	0	0	0	0	0	0	0	0	0	0	0	0
210	2105	Cairo	urban	urban governorate	female	5	No Disablity	yes	no	no	no	no	no	no	no	no	no	The child is not transeferred for suspected delay	university	No Apaprent Disability	A	1			Wife of HH head	Does not work does not look for work	35.7	university	HH Head	35 to less than 40	no apparent disability	A	0	0	0	0	0	0	0	0	0	0	0	0	0	0	0	0	0
213	2134	Cairo	urban	urban governorate	male	4	No Disablity	yes	no	no	no	no	no	no	no	no	no	The child is not transeferred for suspected delay	university	No Apaprent Disability	A	1			Wife of HH head	Does not work does not look for work	28.3	university	HH Head	18 to less than 35	no apparent disability	A	0	0	0	0	0	0	0	0	0	0	0	0	0	0	0	0	0
215	2154	Cairo	urban	urban governorate	female	4	No Disablity	yes	no	no	no	no	yes	no	no	no	no	The child is not transeferred for suspected delay	university	No Apaprent Disability	A	1			Wife of HH head	Does not work does not look for work	29.3	university	HH Head	18 to less than 35	no apparent disability	A	0	0	0	0	0	0	0	0	0	0	0	0	0	0	0	0	0
216	2163	Cairo	urban	urban governorate	male	4	No Disablity	yes	no	no	no	no	no	no	no	no	no	The child is not transeferred for suspected delay	Illeterate	No Apaprent Disability	A	2			Wife of HH head	Does not work does not look for work	16.8	Above intermediate	HH Head	15 to less than 18	no apparent disability	A	0	0	0	0	0	0	0	0	0	0	0	0	0	0	0	0	0
217	2174	Cairo	urban	urban governorate	male	5	No Disablity	yes	no	no	no	no	no	no	no	no	no	The child is not transeferred for suspected delay	university	No Apaprent Disability	A	2			Wife of HH head	Does not work does not look for work	22.3	university	HH Head	18 to less than 35	no apparent disability	A	0	0	0	0	0	0	0	0	0	0	0	0	0	0	0	0	0
218	2183	Cairo	urban	urban governorate	female	5	No Disablity	yes	no	no	no	no	no	no	no	no	no	The child is not transeferred for suspected delay	Illeterate	No Apaprent Disability	A	3			Wife of HH head	Does not work does not look for work	16.4	Illeterate	HH Head	15 to less than 18	no apparent disability	A	0	0	0	0	0	0	0	0	0	0	0	0	0	0	0	0	0
218	2184	Cairo	urban	urban governorate	male	5	No Disablity	yes	no	no	no	no	no	no	no	no	no	The child is not transeferred for suspected delay	Illeterate	No Apaprent Disability	A	3			Wife of HH head	Does not work does not look for work	18.9	Illeterate	HH Head	18 to less than 35	no apparent disability	A	0	0	0	0	0	0	0	0	0	0	0	0	0	0	0	0	0
219	2196	Cairo	urban	urban governorate	female	8	No Disablity	yes	no	no	no	no	no	no	no	no	no	The child is not transeferred for suspected delay	university	No Apaprent Disability	A	3			Wife of HH head	Does not work does not look for work	30	university	HH Head	18 to less than 35	no apparent disability	A	0	0	0	0	0	0	0	0	0	0	0	0	0	0	0	0	0
219	2197	Cairo	urban	urban governorate	female	8	No Disablity	yes	no	no	no	no	no	no	no	no	no	The child is not transeferred for suspected delay	university	No Apaprent Disability	A	3			Wife of HH head	Does not work does not look for work	31.4	university	HH Head	18 to less than 35	no apparent disability	A	0	0	0	0	0	0	0	0	0	0	0	0	0	0	0	0	0
220	2204	Cairo	urban	urban governorate	female	5	No Disablity	yes	no	no	no	no	no	no	no	no	no	The child is not transeferred for suspected delay	university	No Apaprent Disability	A	2			Wife of HH head	Does not work does not look for work	32.2	university	HH Head	18 to less than 35	no apparent disability	A	0	0	0	0	0	0	0	0	0	0	0	0	0	0	0	0	0
220	2205	Cairo	urban	urban governorate	female	5	No Disablity	yes	no	no	no	no	no	no	no	no	no	The child is not transeferred for suspected delay	university	No Apaprent Disability	A	2			Wife of HH head	Does not work does not look for work	35.6	university	HH Head	35 to less than 40	no apparent disability	A	0	0	0	0	0	0	0	0	0	0	0	0	0	0	0	0	0
221	2213	Cairo	urban	urban governorate	male	4	No Disablity	yes	no	no	no	no	no	no	no	no	no	The child is not transeferred for suspected delay	university	No Apaprent Disability	A	2			Wife of HH head	Does not work does not look for work	21.8	university	HH Head	18 to less than 35	no apparent disability	A	0	0	0	0	0	0	0	0	0	0	0	0	0	0	0	0	0
222	2224	Cairo	urban	urban governorate	male	5	No Disablity	yes	no	no	no	no	yes	no	no	no	no	The child is not transeferred for suspected delay	university	No Apaprent Disability	A	2			Wife of HH head	work (paid-unpaid-his own-employer)	29.4	university	HH Head	18 to less than 35	no apparent disability	A	0	0	0	0	0	0	0	0	0	0	0	0	0	0	0	0	0
222	2225	Cairo	urban	urban governorate	female	5	No Disablity	yes	no	no	no	no	no	no	no	no	no	The child is transferred for suspected delay	university	No Apaprent Disability	A	2			Wife of HH head	work (paid-unpaid-his own-employer)	31.7	university	HH Head	18 to less than 35	no apparent disability	A	0	0	0	0	0	0	0	0	0	0	0	0	0	0	0	0	0
223	2233	Cairo	urban	urban governorate	female	6	No Disablity	yes	no	no	no	no	no	no	no	no	no	The child is not transeferred for suspected delay	4 years istitute	No Apaprent Disability	A	3			Wife of HH head	Does not work does not look for work	23.7	university	HH Head	18 to less than 35	no apparent disability	A	0	0	0	0	0	0	0	0	0	0	0	0	0	0	0	0	0
224	2243	Cairo	urban	urban governorate	male	3	No Disablity	yes	no	no	no	no	yes	no	no	no	no	The child is not transeferred for suspected delay	university	No Apaprent Disability	A	1			Wife of HH head	Does not work does not look for work	25.8	university	HH Head	18 to less than 35	no apparent disability	A	0	0	0	0	0	0	0	0	0	0	0	0	0	0	0	0	0
225	2255	Cairo	urban	urban governorate	female	5	No Disablity	yes	no	no	no	no	yes	no	no	no	no	The child is not transeferred for suspected delay	university	No Apaprent Disability	A	1			Wife of HH head	work (paid-unpaid-his own-employer)	38.6	university	HH Head	35 to less than 40	no apparent disability	A	0	0	0	0	0	0	0	0	0	0	0	0	0	0	0	0	0
226	2263	Cairo	urban	urban governorate	male	4	No Disablity	yes	no	no	no	no	yes	no	no	no	no	The child is not transeferred for suspected delay	university	No Apaprent Disability	A	2			Wife of HH head	Does not work does not look for work	25.2	university	HH Head	18 to less than 35	no apparent disability	A	0	0	0	0	0	0	0	0	0	0	0	0	0	0	0	0	0
228	2284	Cairo	urban	urban governorate	male	4	No Disablity	yes	no	no	no	no	no	no	no	no	no	The child is not transeferred for suspected delay	university	No Apaprent Disability	A	1			Wife of HH head	Does not work does not look for work	28.3	university	HH Head	18 to less than 35	no apparent disability	A	0	0	0	0	0	0	0	0	0	0	0	0	0	0	0	0	0
229	2293	Cairo	urban	urban governorate	female	3	No Disablity	yes	no	no	no	no	yes	no	no	no	no	The child is not transeferred for suspected delay	university	No Apaprent Disability	A	1			Wife of HH head	work (paid-unpaid-his own-employer)	25.8	university	HH Head	18 to less than 35	no apparent disability	A	0	0	0	0	0	0	0	0	0	0	0	0	0	0	0	0	0
230	2303	Cairo	urban	urban governorate	male	5	No Disablity	yes	no	no	no	no	no	no	no	no	no	The child is not transeferred for suspected delay	Illeterate	No Apaprent Disability	A	3			Wife of HH head	Does not work does not look for work	20.8	Illeterate	HH Head	18 to less than 35	no apparent disability	A	0	0	0	0	0	0	0	0	0	0	0	0	0	0	0	0	0
230	2304	Cairo	urban	urban governorate	male	5	No Disablity	yes	no	no	no	no	no	no	no	no	no	The child is not transeferred for suspected delay	Illeterate	No Apaprent Disability	A	3			Wife of HH head	Does not work does not look for work	22.8	Illeterate	HH Head	18 to less than 35	no apparent disability	A	0	0	0	0	0	0	0	0	0	0	0	0	0	0	0	0	0
233	2333	Cairo	urban	urban governorate	female	4	No Disablity	yes	no	no	no	no	no	no	no	no	no	The child is not transeferred for suspected delay	Illeterate	No Apaprent Disability	A	2			Wife of HH head	Does not work does not look for work	14.9	High School and technical	HH Head	less than 15	no apparent disability	A	0	0	0	0	0	0	0	0	0	0	0	0	0	0	0	0	0
236	2365	Cairo	urban	urban governorate	male	5	No Disablity	yes	no	no	no	no	yes	no	no	no	no	The child is not transeferred for suspected delay	university	No Apaprent Disability	A	1			Wife of HH head	work (paid-unpaid-his own-employer)	35.6	university	HH Head	35 to less than 40	no apparent disability	A	0	0	0	0	0	0	0	0	0	0	0	0	0	0	0	0	0
237	2373	Cairo	urban	urban governorate	female	6	No Disablity	yes	no	no	no	no	no	no	no	no	no	The child is not transeferred for suspected delay	Illeterate	No Apaprent Disability	A	3			Wife of HH head	Does not work does not look for work	30.8	Illeterate	HH Head	18 to less than 35	no apparent disability	A	0	0	0	0	0	0	0	0	0	0	0	0	0	0	0	0	0
237	2374	Cairo	urban	urban governorate	female	6	No Disablity	yes	no	no	no	no	no	no	no	no	no	The child is not transeferred for suspected delay	Illeterate	No Apaprent Disability	A	3			Wife of HH head	Does not work does not look for work	32.8	Illeterate	HH Head	18 to less than 35	no apparent disability	A	0	0	0	0	0	0	0	0	0	0	0	0	0	0	0	0	0
238	2384	Cairo	urban	urban governorate	male	5	No Disablity	yes	no	no	no	no	yes	no	no	no	no	The child is not transeferred for suspected delay	Illeterate	No Apaprent Disability	A	2			Wife of HH head	Does not work does not look for work	20	university	HH Head	18 to less than 35	no apparent disability	A	0	0	0	0	0	0	0	0	0	0	0	0	0	0	0	0	0
238	2385	Cairo	urban	urban governorate	female	5	No Disablity	yes	no	no	no	no	yes	no	no	yes	no	The child is not transeferred for suspected delay	Illeterate	No Apaprent Disability	A	2			Wife of HH head	Does not work does not look for work	21.5	university	HH Head	18 to less than 35	no apparent disability	A	0	0	0	0	0	0	0	0	0	0	0	0	0	0	0	0	0
239	2394	Cairo	urban	urban governorate	male	6	No Disablity	yes	no	no	no	no	yes	no	no	no	no	The child is not transeferred for suspected delay	Prep	No Apaprent Disability	A	3			Wife of HH head	Does not work does not look for work	30.4	Prep	HH Head	18 to less than 35	no apparent disability	A	0	0	0	0	0	0	0	0	0	0	0	0	0	0	0	0	0
239	2395	Cairo	urban	urban governorate	female	6	No Disablity	yes	no	no	no	no	yes	no	no	no	no	The child is not transeferred for suspected delay	Prep	No Apaprent Disability	A	3			Wife of HH head	Does not work does not look for work	30.9	Prep	HH Head	18 to less than 35	no apparent disability	A	0	0	0	0	0	0	0	0	0	0	0	0	0	0	0	0	0
241	2413	Cairo	urban	urban governorate	female	4	No Disablity	yes	no	no	no	no	no	no	no	no	no	The child is not transeferred for suspected delay	university	No Apaprent Disability	A	2			Wife of HH head	Does not work does not look for work	33.8	university	HH Head	18 to less than 35	no apparent disability	A	0	0	0	0	0	0	0	0	0	0	0	0	0	0	0	0	0
243	2433	Cairo	urban	urban governorate	male	4	No Disablity	yes	no	no	no	no	no	no	no	no	no	The child is not transeferred for suspected delay	university	No Apaprent Disability	A	2			Wife of HH head	Does not work does not look for work	28.1	university	HH Head	18 to less than 35	no apparent disability	A	0	0	0	0	0	0	0	0	0	0	0	0	0	0	0	0	0
244	2443	Cairo	urban	urban governorate	male	4	No Disablity	yes	no	no	no	no	no	no	no	no	no	The child is not transeferred for suspected delay	university	No Apaprent Disability	A	2	1	2	Wife of HH head	Does not work does not look for work	26.8	university	HH Head	18 to less than 35	no apparent disability	A	0	0	0	0	0	0	0	0	0	0	0	0	0	0	0	0	0
244	2444	Cairo	urban	urban governorate	male	4	No Disablity	yes	no	no	no	no	no	no	no	no	no	The child is not transeferred for suspected delay	university	No Apaprent Disability	A	2	1	2	Wife of HH head	Does not work does not look for work	26.8	university	HH Head	18 to less than 35	no apparent disability	A	0	0	0	0	0	0	0	0	0	0	0	0	0	0	0	0	0
245	2454	Cairo	urban	urban governorate	male	6	No Disablity	yes	no	no	no	no	no	no	no	no	no	The child is not transeferred for suspected delay	university	No Apaprent Disability	A	3			Wife of HH head	Does not work does not look for work	27.8	university	HH Head	18 to less than 35	no apparent disability	A	0	0	0	0	0	0	0	0	0	0	0	0	0	0	0	0	0
245	2455	Cairo	urban	urban governorate	female	6	No Disablity	yes	no	no	no	no	no	no	no	no	no	The child is not transeferred for suspected delay	university	No Apaprent Disability	A	3			Wife of HH head	Does not work does not look for work	31.1	university	HH Head	18 to less than 35	no apparent disability	A	0	0	0	0	0	0	0	0	0	0	0	0	0	0	0	0	0
248	2484	Cairo	urban	urban governorate	female	6	No Disablity	yes	no	no	no	no	no	no	no	no	no	The child is not transeferred for suspected delay	Illeterate	No Apaprent Disability	A	3			Wife of HH head	Does not work does not look for work	23.3	Illeterate	HH Head	18 to less than 35	no apparent disability	A	0	0	0	0	0	0	0	0	0	0	0	0	0	0	0	0	0
248	2485	Cairo	urban	urban governorate	female	6	Disable	yes	no	no	no	no	no	no	no	no	no	The child is transferred for suspected delay	Illeterate	No Apaprent Disability	A	3			Wife of HH head	Does not work does not look for work	25.8	Illeterate	HH Head	18 to less than 35	no apparent disability	A	0	0	0	0	0	0	0	0	0	0	0	0	0	0	0	0	0
248	2486	Cairo	urban	urban governorate	male	6	No Disablity	yes	no	no	no	no	no	no	no	no	no	The child is transferred for suspected delay	Illeterate	No Apaprent Disability	A	3			Wife of HH head	Does not work does not look for work	26.4	Illeterate	HH Head	18 to less than 35	no apparent disability	A	0	0	0	0	0	0	0	0	0	0	0	0	0	0	0	0	0
249	2493	Cairo	urban	urban governorate	female	4	No Disablity	yes	no	no	no	no	no	no	no	no	no	The child is not transeferred for suspected delay	university	No Apaprent Disability	A	2			Wife of HH head	Does not work does not look for work	30.8	university	HH Head	18 to less than 35	no apparent disability	A	0	0	0	0	0	0	0	0	0	0	0	0	0	0	0	0	0
250	2506	Cairo	urban	urban governorate	male	6	No Disablity	yes	no	no	no	no	no	no	no	no	no	The child is not transeferred for suspected delay	4 years istitute	No Apaprent Disability	A	1			Wife of HH head	work (paid-unpaid-his own-employer)	34.7	university	HH Head	18 to less than 35	no apparent disability	A	0	0	0	0	0	0	0	0	0	0	0	0	0	0	0	0	0
253	2533	Cairo	urban	urban governorate	male	4	No Disablity	yes	no	no	no	no	no	no	no	no	no	The child is not transeferred for suspected delay	Above intermediate	No Apaprent Disability	A	2			Wife of HH head	Does not work does not look for work	31.8	university	HH Head	18 to less than 35	no apparent disability	A	0	0	0	0	0	0	0	0	0	0	0	0	0	0	0	0	0
254	2543	Cairo	urban	urban governorate	female	4	No Disablity	yes	no	no	no	no	no	no	no	no	no	The child is not transeferred for suspected delay	university	No Apaprent Disability	A	2			Wife of HH head	Does not work does not look for work	25.1	university	HH Head	18 to less than 35	no apparent disability	A	0	0	0	0	0	0	0	0	0	0	0	0	0	0	0	0	0
256	2563	Cairo	urban	urban governorate	female	4	No Disablity	yes	no	no	no	no	yes	no	no	yes	no	The child is not transeferred for suspected delay	university	No Apaprent Disability	A	2			Wife of HH head	Does not work does not look for work	26	university	HH Head	18 to less than 35	no apparent disability	A	0	0	0	0	0	0	0	0	0	0	0	0	0	0	0	0	0
256	2564	Cairo	urban	urban governorate	female	4	No Disablity	yes	no	no	no	no	yes	no	no	yes	no	The child is not transeferred for suspected delay	university	No Apaprent Disability	A	2			Wife of HH head	Does not work does not look for work	27.8	university	HH Head	18 to less than 35	no apparent disability	A	0	0	0	0	0	0	0	0	0	0	0	0	0	0	0	0	0
258	2583	Cairo	urban	urban governorate	male	3	No Disablity	yes	no	no	no	no	yes	no	no	no	no	The child is not transeferred for suspected delay	university	No Apaprent Disability	A	1			Wife of HH head	Does not work does not look for work	26.3	university	HH Head	18 to less than 35	no apparent disability	A	0	0	0	0	0	0	0	0	0	0	0	0	0	0	0	0	0
259	2593	Cairo	urban	urban governorate	female	4	No Disablity	yes	no	no	no	no	no	no	no	no	no	The child is not transeferred for suspected delay	university	No Apaprent Disability	A	2			HH Head	work (paid-unpaid-his own-employer)	31.3	the child has no father in the HH	the child has no mother is not in the HH	18 to less than 35	99	#N/A	0	0	0	0	0	0	0	0	0	0	0	0	0	0	0	0	0
261	2613	Cairo	urban	urban governorate	male	4	No Disablity	yes	no	no	no	no	yes	no	no	yes	no	The child is not transeferred for suspected delay	university	No Apaprent Disability	A	2			Wife of HH head	Does not work does not look for work	21.4	university	HH Head	18 to less than 35	no apparent disability	A	0	0	0	0	0	0	0	0	0	0	0	0	0	0	0	0	0
262	2625	Cairo	urban	urban governorate	male	5	No Disablity	yes	no	no	no	no	no	no	no	no	no	The child is not transeferred for suspected delay	university	No Apaprent Disability	A	1			Wife of HH head	Does not work does not look for work	33	university	HH Head	18 to less than 35	no apparent disability	A	0	0	0	0	0	0	0	0	0	0	0	0	0	0	0	0	0
264	2645	Cairo	urban	urban governorate	male	5	No Disablity	yes	yes	yes	no	no	yes	no	no	yes	no	The child is not transeferred for suspected delay	High School and technical	No Apaprent Disability	A	1			Wife of HH head	Does not work does not look for work	29.4	university	HH Head	18 to less than 35	no apparent disability	A	0	0	0	0	0	0	0	0	0	0	0	0	0	0	0	0	0
265	2654	Cairo	urban	urban governorate	female	7	No Disablity	yes	no	yes	no	no	yes	no	no	no	no	The child is not transeferred for suspected delay	university	No Apaprent Disability	A	4			Wife of HH head	Does not work does not look for work	29.4	university	HH Head	18 to less than 35	no apparent disability	A	0	0	0	0	0	0	0	0	0	0	0	0	0	0	0	0	0
265	2655	Cairo	urban	urban governorate	female	7	No Disablity	yes	no	yes	no	no	yes	no	no	no	no	The child is not transeferred for suspected delay	university	No Apaprent Disability	A	4			Wife of HH head	Does not work does not look for work	31.6	university	HH Head	18 to less than 35	no apparent disability	A	0	0	0	0	0	0	0	0	0	0	0	0	0	0	0	0	0
265	2656	Cairo	urban	urban governorate	female	7	No Disablity	yes	no	yes	no	no	yes	no	no	no	no	The child is not transeferred for suspected delay	university	No Apaprent Disability	A	4			Wife of HH head	Does not work does not look for work	33.9	university	HH Head	18 to less than 35	no apparent disability	A	0	0	0	0	0	0	0	0	0	0	0	0	0	0	0	0	0
266	2665	Cairo	urban	urban governorate	male	6	No Disablity	yes	yes	yes	no	no	yes	no	no	no	no	The child is not transeferred for suspected delay	Read and write	No Apaprent Disability	A	1			Wife of HH head	Does not work does not look for work	31.3	High School and technical	HH Head	18 to less than 35	no apparent disability	A	0	0	0	0	0	0	0	0	0	0	0	0	0	0	0	0	0
267	2675	Cairo	urban	urban governorate	male	6	No Disablity	yes	no	yes	no	no	yes	no	no	no	no	The child is not transeferred for suspected delay	university	No Apaprent Disability	A	2			Wife of HH head	work (paid-unpaid-his own-employer)	33.6	university	HH Head	18 to less than 35	no apparent disability	A	0	0	0	0	0	0	0	0	0	0	0	0	0	0	0	0	0
268	2683	Cairo	urban	urban governorate	female	4	No Disablity	yes	no	yes	no	no	no	no	no	no	no	The child is not transeferred for suspected delay	university	No Apaprent Disability	A	2			Wife of HH head	Does not work does not look for work	22.3	university	HH Head	18 to less than 35	no apparent disability	A	0	0	0	0	0	0	0	0	0	0	0	0	0	0	0	0	0
268	2684	Cairo	urban	urban governorate	male	4	No Disablity	yes	no	yes	no	no	no	no	no	no	no	The child is not transeferred for suspected delay	university	No Apaprent Disability	A	2			Wife of HH head	Does not work does not look for work	25.5	university	HH Head	18 to less than 35	no apparent disability	A	0	0	0	0	0	0	0	0	0	0	0	0	0	0	0	0	0
270	2703	Cairo	urban	urban governorate	female	6	No Disablity	yes	yes	yes	no	no	no	no	no	no	no	The child is not transeferred for suspected delay	university	No Apaprent Disability	A	4			Wife of HH head	Does not work does not look for work	21.7	High School and technical	HH Head	18 to less than 35	no apparent disability	A	0	0	0	0	0	0	0	0	0	0	0	0	0	0	0	0	0
270	2704	Cairo	urban	urban governorate	male	6	No Disablity	yes	no	yes	no	no	yes	no	no	no	no	The child is not transeferred for suspected delay	university	No Apaprent Disability	A	4			Wife of HH head	Does not work does not look for work	23.4	High School and technical	HH Head	18 to less than 35	no apparent disability	A	0	0	0	0	0	0	0	0	0	0	0	0	0	0	0	0	0
270	2705	Cairo	urban	urban governorate	male	6	No Disablity	yes	no	yes	no	no	no	no	no	no	no	The child is not transeferred for suspected delay	university	No Apaprent Disability	A	4			Wife of HH head	Does not work does not look for work	25.7	High School and technical	HH Head	18 to less than 35	no apparent disability	A	0	0	0	0	0	0	0	0	0	0	0	0	0	0	0	0	0
273	2734	Cairo	urban	urban governorate	male	4	No Disablity	yes	yes	yes	no	no	yes	no	no	yes	no	The child is transferred for suspected delay	university	No Apaprent Disability	A	1			Wife of HH head	Does not work does not look for work	27	university	HH Head	18 to less than 35	no apparent disability	A	0	0	0	yes	0	0	0	0	0	0	0	yes	0	0	0	0	0
274	2744	Cairo	urban	urban governorate	female	4	No Disablity	yes	yes	yes	no	no	no	no	no	no	no	The child is not transeferred for suspected delay	Illeterate	No Apaprent Disability	A	1			Wife of HH head	Does not work does not look for work	18.4	Illeterate	HH Head	18 to less than 35	no apparent disability	A	0	0	0	0	0	0	0	0	0	0	0	0	0	0	0	0	0
275	2754	Cairo	urban	urban governorate	female	4	No Disablity	yes	no	yes	no	no	no	no	no	no	no	The child is not transeferred for suspected delay	university	No Apaprent Disability	A	1			Wife of HH head	Does not work does not look for work	26.5	university	HH Head	18 to less than 35	no apparent disability	A	0	0	0	0	0	0	0	0	0	0	0	0	0	0	0	0	0
278	2783	Cairo	urban	urban governorate	female	4	No Disablity	yes	no	yes	no	no	no	no	no	no	no	The child is not transeferred for suspected delay	university	No Apaprent Disability	A	1			Wife of HH head	Does not work does not look for work	28.8	university	HH Head	18 to less than 35	no apparent disability	A	0	0	0	0	0	0	0	0	0	0	0	0	0	0	0	0	0
279	2793	Cairo	urban	urban governorate	female	3	No Disablity	yes	no	no	no	no	no	no	no	no	no	The child is not transeferred for suspected delay	university	No Apaprent Disability	A	1			Wife of HH head	Does not work does not look for work	26.9	university	HH Head	18 to less than 35	no apparent disability	A	0	0	0	0	0	0	0	0	0	0	0	0	0	0	0	0	0
281	2814	Cairo	urban	urban governorate	female	4	No Disablity	yes	no	yes	no	no	yes	no	no	no	no	The child is not transeferred for suspected delay	university	No Apaprent Disability	A	1			Wife of HH head	Does not work does not look for work	25.3	university	HH Head	18 to less than 35	no apparent disability	A	0	0	0	0	0	0	0	0	0	0	0	0	0	0	0	0	0
283	2833	Cairo	urban	urban governorate	female	5	No Disablity	yes	no	yes	no	no	no	no	no	no	no	The child is not transeferred for suspected delay	university	No Apaprent Disability	A	3			Wife of HH head	Does not work does not look for work	25.7	university	HH Head	18 to less than 35	no apparent disability	A	0	0	0	0	0	0	0	0	0	0	0	0	0	0	0	0	0
283	2834	Cairo	urban	urban governorate	male	5	No Disablity	yes	no	yes	no	no	no	no	no	no	no	The child is not transeferred for suspected delay	university	No Apaprent Disability	A	3			Wife of HH head	Does not work does not look for work	27.9	university	HH Head	18 to less than 35	no apparent disability	A	0	0	0	0	0	0	0	0	0	0	0	0	0	0	0	0	0
284	2844	Cairo	urban	urban governorate	male	4	No Disablity	yes	no	yes	no	no	no	no	no	no	no	The child is not transeferred for suspected delay	university	No Apaprent Disability	A	1			Wife of HH head	Does not work does not look for work	29.4	university	HH Head	18 to less than 35	no apparent disability	A	0	0	0	0	0	0	0	0	0	0	0	0	0	0	0	0	0
285	2855	Cairo	urban	urban governorate	female	5	No Disablity	yes	no	no	no	no	no	no	no	no	no	The child is not transeferred for suspected delay	High School and technical	No Apaprent Disability	A	1			HH Head	work (paid-unpaid-his own-employer)	25.3	the child has no father in the HH	the child has no mother is not in the HH	18 to less than 35	99	#N/A	0	0	0	0	0	0	0	0	0	0	0	0	0	0	0	0	0
286	2863	Cairo	urban	urban governorate	male	5	No Disablity	yes	no	no	no	no	no	no	no	no	no	The child is not transeferred for suspected delay	Illeterate	No Apaprent Disability	A	3			Wife of HH head	Does not work does not look for work	23	Read and write	HH Head	18 to less than 35	no apparent disability	A	0	0	0	0	0	0	0	0	0	0	0	0	0	0	0	0	0
286	2864	Cairo	urban	urban governorate	female	5	No Disablity	yes	no	no	no	no	no	no	no	no	no	The child is not transeferred for suspected delay	Illeterate	No Apaprent Disability	A	3			Wife of HH head	Does not work does not look for work	26.8	Read and write	HH Head	18 to less than 35	no apparent disability	A	0	0	0	0	0	0	0	0	0	0	0	0	0	0	0	0	0
289	2895	Cairo	urban	urban governorate	female	5	No Disablity	yes	no	yes	no	no	yes	no	no	no	no	The child is not transeferred for suspected delay	university	No Apaprent Disability	A	1			Wife of HH head	Does not work does not look for work	35.8	university	HH Head	35 to less than 40	no apparent disability	A	0	0	0	0	0	0	0	0	0	0	0	0	0	0	0	0	0
290	2904	Cairo	urban	urban governorate	male	5	No Disablity	yes	no	yes	no	yes	no	no	no	no	no	The child is not transeferred for suspected delay	Illeterate	No Apaprent Disability	A	2			Wife of HH head	Does not work does not look for work	25	Illeterate	HH Head	18 to less than 35	no apparent disability	A	0	0	0	0	0	0	0	0	0	0	0	0	0	0	0	0	0
291	2913	Cairo	urban	urban governorate	male	4	No Disablity	yes	no	yes	no	yes	yes	no	no	no	no	The child is not transeferred for suspected delay	High School and technical	No Apaprent Disability	A	2			Wife of HH head	Does not work does not look for work	19.3	High School and technical	HH Head	18 to less than 35	no apparent disability	A	0	0	0	0	0	0	0	0	0	0	0	0	0	0	0	0	0
292	2925	Cairo	urban	urban governorate	male	5	No Disablity	yes	no	yes	no	no	yes	no	no	no	no	The child is not transeferred for suspected delay	university	No Apaprent Disability	A	1			Wife of HH head	Does not work does not look for work	36	university	HH Head	35 to less than 40	no apparent disability	A	0	0	0	0	0	0	0	0	0	0	0	0	0	0	0	0	0
293	2933	Cairo	urban	urban governorate	male	4	No Disablity	yes	yes	yes	no	no	no	no	no	no	no	The child is not transeferred for suspected delay	university	No Apaprent Disability	A	2			Wife of HH head	work (paid-unpaid-his own-employer)	34.7	university	HH Head	18 to less than 35	no apparent disability	A	0	0	0	0	0	0	0	0	0	0	0	0	0	0	0	0	0
294	2943	Cairo	urban	urban governorate	female	4	No Disablity	yes	no	yes	no	no	yes	no	no	no	no	The child is not transeferred for suspected delay	university	No Apaprent Disability	A	2			Wife of HH head	Does not work does not look for work	20.3	university	HH Head	18 to less than 35	no apparent disability	A	0	0	0	0	0	0	0	0	0	0	0	0	0	0	0	0	0
295	2955	Cairo	urban	urban governorate	female	5	No Disablity	yes	no	yes	no	yes	yes	no	no	no	no	The child is not transeferred for suspected delay	university	No Apaprent Disability	A	1			Wife of HH head	Does not work does not look for work	36.5	university	HH Head	35 to less than 40	no apparent disability	A	0	0	0	0	0	0	0	0	0	0	0	0	0	0	0	0	0
296	2963	Cairo	urban	urban governorate	male	6	No Disablity	yes	no	no	no	no	no	no	no	no	no	The child is not transeferred for suspected delay	Prep	No Apaprent Disability	A	3			Wife of HH head	Does not work does not look for work	16.2	university	HH Head	15 to less than 18	no apparent disability	A	0	0	0	0	0	0	0	0	0	0	0	0	0	0	0	0	0
296	2964	Cairo	urban	urban governorate	female	6	No Disablity	yes	no	no	no	no	no	no	no	no	no	The child is not transeferred for suspected delay	Prep	No Apaprent Disability	A	3			Wife of HH head	Does not work does not look for work	17.8	university	HH Head	15 to less than 18	no apparent disability	A	0	0	0	0	0	0	0	0	0	0	0	0	0	0	0	0	0
297	2974	Cairo	urban	urban governorate	male	5	No Disablity	yes	no	no	no	no	no	no	no	no	no	The child is not transeferred for suspected delay	university	No Apaprent Disability	A	2			Wife of HH head	Does not work does not look for work	25.8	university	HH Head	18 to less than 35	no apparent disability	A	0	0	0	0	0	0	0	0	0	0	0	0	0	0	0	0	0
297	2975	Cairo	urban	urban governorate	male	5	No Disablity	yes	no	no	no	no	no	no	no	no	no	The child is not transeferred for suspected delay	university	No Apaprent Disability	A	2			Wife of HH head	Does not work does not look for work	26.8	university	HH Head	18 to less than 35	no apparent disability	A	0	0	0	0	0	0	0	0	0	0	0	0	0	0	0	0	0
298	2983	Cairo	urban	urban governorate	male	4	No Disablity	yes	yes	no	no	no	no	no	no	no	no	The child is not transeferred for suspected delay	university	No Apaprent Disability	A	2			Wife of HH head	Does not work does not look for work	23.8	university	HH Head	18 to less than 35	no apparent disability	A	0	0	0	0	0	0	0	0	0	0	0	0	0	0	0	0	0
298	2984	Cairo	urban	urban governorate	male	4	No Disablity	yes	no	no	no	no	no	no	no	no	no	The child is not transeferred for suspected delay	university	No Apaprent Disability	A	2			Wife of HH head	Does not work does not look for work	26.7	university	HH Head	18 to less than 35	no apparent disability	A	0	0	0	0	0	0	0	0	0	0	0	0	0	0	0	0	0
300	3003	Cairo	urban	urban governorate	female	4	No Disablity	yes	no	yes	no	no	no	no	no	no	no	The child is not transeferred for suspected delay	university	No Apaprent Disability	A	2			Wife of HH head	work (paid-unpaid-his own-employer)	26.3	university	HH Head	18 to less than 35	no apparent disability	A	0	0	0	0	0	0	0	0	0	0	0	0	0	0	0	0	0
300	3004	Cairo	urban	urban governorate	male	4	No Disablity	yes	no	yes	no	no	no	no	no	no	no	The child is not transeferred for suspected delay	university	No Apaprent Disability	A	2			Wife of HH head	work (paid-unpaid-his own-employer)	28	university	HH Head	18 to less than 35	no apparent disability	A	0	0	0	0	0	0	0	0	0	0	0	0	0	0	0	0	0
301	3013	Cairo	urban	urban governorate	female	5	No Disablity	yes	no	yes	no	no	no	no	no	no	no	The child is not transeferred for suspected delay	Read and write	No Apaprent Disability	A	2			Wife of HH head	Does not work does not look for work	13.7	Read and write	HH Head	less than 15	no apparent disability	A	0	0	0	0	0	0	0	0	0	0	0	0	0	0	0	0	0
301	3014	Cairo	urban	urban governorate	male	5	No Disablity	yes	no	yes	no	no	no	no	no	no	no	The child is not transeferred for suspected delay	Read and write	No Apaprent Disability	A	2			Wife of HH head	Does not work does not look for work	15.8	Read and write	HH Head	15 to less than 18	no apparent disability	A	0	0	0	0	0	0	0	0	0	0	0	0	0	0	0	0	0
302	3026	Cairo	urban	urban governorate	male	6	No Disablity	yes	no	no	no	no	no	no	no	no	no	The child is not transeferred for suspected delay	Illeterate	No Apaprent Disability	A	1			Wife of HH head	Does not work does not look for work	38.9	Illeterate	HH Head	35 to less than 40	no apparent disability	A	0	0	0	0	0	0	0	0	0	0	0	0	0	0	0	0	0
303	3033	Cairo	urban	urban governorate	female	6	No Disablity	yes	no	no	no	no	no	no	no	no	yes	The child is not transeferred for suspected delay	High School and technical	No Apaprent Disability	A	4			Wife of HH head	Does not work does not look for work	21.5	High School and technical	HH Head	18 to less than 35	no apparent disability	A	0	0	0	0	0	0	0	0	0	0	0	0	0	0	0	0	0
303	3034	Cairo	urban	urban governorate	female	6	No Disablity	yes	no	no	no	no	no	no	no	no	yes	The child is not transeferred for suspected delay	High School and technical	No Apaprent Disability	A	4			Wife of HH head	Does not work does not look for work	23.4	High School and technical	HH Head	18 to less than 35	no apparent disability	A	0	0	0	0	0	0	0	0	0	0	0	0	0	0	0	0	0
304	3044	Cairo	urban	urban governorate	male	4	No Disablity	yes	no	no	no	no	no	no	no	no	no	The child is not transeferred for suspected delay	Read and write	No Apaprent Disability	A	1			HH Head	work (paid-unpaid-his own-employer)	39.9	the child has no father in the HH	the child has no mother is not in the HH	35 to less than 40	99	#N/A	0	0	0	0	0	0	0	0	0	0	0	0	0	0	0	0	0
306	3064	Cairo	urban	urban governorate	male	5	No Disablity	yes	no	yes	no	no	yes	no	no	no	no	The child is not transeferred for suspected delay	university	No Apaprent Disability	A	2			Wife of HH head	Does not work does not look for work	27.6	university	HH Head	18 to less than 35	no apparent disability	A	0	0	0	0	0	0	0	0	0	0	0	0	0	0	0	0	0
307	3073	Cairo	urban	urban governorate	male	5	No Disablity	yes	no	yes	no	no	no	no	no	no	no	The child is not transeferred for suspected delay	High School and technical	No Apaprent Disability	A	2			Wife of HH head	Does not work does not look for work	21.8	High School and technical	HH Head	18 to less than 35	no apparent disability	A	0	0	0	0	0	0	0	0	0	0	0	0	0	0	0	0	0
308	3083	Cairo	urban	urban governorate	male	4	No Disablity	yes	no	yes	no	no	yes	no	no	no	no	The child is not transeferred for suspected delay	university	No Apaprent Disability	A	2			Wife of HH head	Does not work does not look for work	28.3	university	HH Head	18 to less than 35	no apparent disability	A	0	0	0	0	0	0	0	0	0	0	0	0	0	0	0	0	0
310	3103	Cairo	urban	urban governorate	male	3	No Disablity	yes	no	yes	no	no	no	no	no	no	no	The child is not transeferred for suspected delay	university	No Apaprent Disability	A	1			Wife of HH head	Does not work does not look for work	27.7	university	HH Head	18 to less than 35	no apparent disability	A	0	0	0	0	0	0	0	0	0	0	0	0	0	0	0	0	0
311	3113	Cairo	urban	urban governorate	male	3	No Disablity	yes	no	no	no	no	no	no	no	no	no	The child is not transeferred for suspected delay	university	No Apaprent Disability	A	1			Wife of HH head	Does not work does not look for work	35.8	university	HH Head	35 to less than 40	no apparent disability	A	0	0	0	0	0	0	0	0	0	0	0	0	0	0	0	0	0
312	3125	Cairo	urban	urban governorate	female	7	No Disablity	yes	no	yes	no	no	yes	no	no	no	no	The child is not transeferred for suspected delay	Illeterate	No Apaprent Disability	A	3	1	2	Wife of HH head	Does not work does not look for work	22	Illeterate	HH Head	18 to less than 35	no apparent disability	A	0	0	0	0	0	0	0	0	0	0	0	0	0	0	0	0	0
312	3126	Cairo	urban	urban governorate	male	7	No Disablity	yes	no	yes	no	no	yes	no	no	yes	no	The child is not transeferred for suspected delay	Illeterate	No Apaprent Disability	A	3	1	2	Wife of HH head	Does not work does not look for work	22	Illeterate	HH Head	18 to less than 35	no apparent disability	A	0	0	0	0	0	0	0	0	0	0	0	0	0	0	0	0	0
312	3127	Cairo	urban	urban governorate	female	7	No Disablity	yes	no	yes	no	no	no	no	no	no	no	The child is not transeferred for suspected delay	Illeterate	No Apaprent Disability	A	3			Wife of HH head	Does not work does not look for work	23.2	Illeterate	HH Head	18 to less than 35	no apparent disability	A	0	0	0	0	0	0	0	0	0	0	0	0	0	0	0	0	0
313	3133	Cairo	urban	urban governorate	female	4	No Disablity	yes	no	yes	no	yes	yes	no	no	no	no	The child is not transeferred for suspected delay	university	No Apaprent Disability	A	2			Wife of HH head	work (paid-unpaid-his own-employer)	31.6	university	HH Head	18 to less than 35	no apparent disability	A	0	0	0	0	0	0	0	0	0	0	0	0	0	0	0	0	0
313	3134	Cairo	urban	urban governorate	female	4	No Disablity	yes	no	yes	no	no	yes	no	no	no	no	The child is not transeferred for suspected delay	university	No Apaprent Disability	A	2			Wife of HH head	work (paid-unpaid-his own-employer)	34.3	university	HH Head	18 to less than 35	no apparent disability	A	0	0	0	0	0	0	0	0	0	0	0	0	0	0	0	0	0
316	3164	Cairo	urban	urban governorate	male	4	No Disablity	yes	no	yes	no	no	no	no	no	no	yes	The child is not transeferred for suspected delay	Illeterate	No Apaprent Disability	A	1			Wife of HH head	Does not work does not look for work	18	Illeterate	HH Head	18 to less than 35	no apparent disability	A	0	0	0	0	0	0	0	0	0	0	0	0	0	0	0	0	0
317	3173	Cairo	urban	urban governorate	male	5	No Disablity	yes	no	yes	no	no	no	no	no	no	no	The child is not transeferred for suspected delay	university	No Apaprent Disability	A	3			Wife of HH head	Does not work does not look for work	27.7	university	HH Head	18 to less than 35	no apparent disability	A	0	0	0	0	0	0	0	0	0	0	0	0	0	0	0	0	0
317	3174	Cairo	urban	urban governorate	female	5	No Disablity	yes	no	yes	no	no	no	no	no	no	no	The child is not transeferred for suspected delay	university	No Apaprent Disability	A	3			Wife of HH head	Does not work does not look for work	28.8	university	HH Head	18 to less than 35	no apparent disability	A	0	0	0	0	0	0	0	0	0	0	0	0	0	0	0	0	0
318	3183	Cairo	urban	urban governorate	female	4	No Disablity	yes	no	yes	no	no	yes	no	no	no	yes	The child is not transeferred for suspected delay	university	No Apaprent Disability	A	2	1	2	Wife of HH head	Does not work does not look for work	23.2	university	HH Head	18 to less than 35	no apparent disability	A	0	0	0	0	0	0	0	0	0	0	0	0	0	0	0	0	0
318	3184	Cairo	urban	urban governorate	male	4	No Disablity	yes	no	yes	no	yes	yes	no	no	yes	yes	The child is not transeferred for suspected delay	university	No Apaprent Disability	A	2	1	2	Wife of HH head	Does not work does not look for work	23.2	university	HH Head	18 to less than 35	no apparent disability	A	0	0	0	0	0	0	0	0	0	0	0	0	0	0	0	0	0
319	3194	Cairo	urban	urban governorate	male	4	No Disablity	yes	yes	no	no	no	yes	no	no	no	no	The child is not transeferred for suspected delay	High School and technical	No Apaprent Disability	A	1			Wife of HH head	Does not work does not look for work	33.1	university	HH Head	18 to less than 35	no apparent disability	A	0	0	0	0	0	0	0	0	0	0	0	0	0	0	0	0	0
320	3205	Cairo	urban	urban governorate	male	5	No Disablity	yes	no	no	no	no	yes	no	no	yes	no	The child is not transeferred for suspected delay	Read and write	No Apaprent Disability	A	1			Wife of HH head	Does not work does not look for work	27.3	university	HH Head	18 to less than 35	no apparent disability	A	0	0	0	0	0	0	0	0	0	0	0	0	0	0	0	0	0
322	3226	Cairo	urban	urban governorate	female	7	No Disablity	yes	no	yes	no	no	yes	no	no	no	no	The child is not transeferred for suspected delay	university	No Apaprent Disability	A	1			Wife of HH head	work (paid-unpaid-his own-employer)	31.3	Above intermediate	HH Head	18 to less than 35	no apparent disability	A	0	0	0	0	0	0	0	0	0	0	0	0	0	0	0	0	0
323	3235	Cairo	urban	urban governorate	female	6	No Disablity	yes	no	no	no	no	no	no	no	no	no	The child is not transeferred for suspected delay	Illeterate	No Apaprent Disability	A	2			Wife of HH head	Does not work does not look for work	29.4	Illeterate	HH Head	18 to less than 35	no apparent disability	A	0	0	0	0	0	0	0	0	0	0	0	0	0	0	0	0	0
325	3253	Cairo	urban	urban governorate	female	6	No Disablity	yes	no	yes	no	no	no	no	no	no	no	The child is not transeferred for suspected delay	university	No Apaprent Disability	A	4	1	2	Wife of HH head	work (paid-unpaid-his own-employer)	25.2	university	HH Head	18 to less than 35	no apparent disability	A	0	0	0	0	0	0	0	0	0	0	0	0	0	0	0	0	0
325	3254	Cairo	urban	urban governorate	female	6	No Disablity	yes	no	yes	no	no	no	no	no	no	no	The child is not transeferred for suspected delay	university	No Apaprent Disability	A	4	1	2	Wife of HH head	work (paid-unpaid-his own-employer)	25.2	university	HH Head	18 to less than 35	no apparent disability	A	0	0	0	0	0	0	0	0	0	0	0	0	0	0	0	0	0
326	3265	Cairo	urban	urban governorate	female	5	No Disablity	yes	no	no	no	no	yes	no	no	no	no	The child is not transeferred for suspected delay	university	No Apaprent Disability	A	1			Wife of HH head	work (paid-unpaid-his own-employer)	31.2	Above intermediate	HH Head	18 to less than 35	no apparent disability	A	0	0	0	0	0	0	0	0	0	0	0	0	0	0	0	0	0
327	3275	Cairo	urban	urban governorate	male	5	No Disablity	yes	no	yes	no	no	no	no	no	no	no	The child is not transeferred for suspected delay	university	No Apaprent Disability	A	1			Wife of HH head	work (paid-unpaid-his own-employer)	36.8	university	HH Head	35 to less than 40	no apparent disability	A	0	0	0	0	0	0	0	0	0	0	0	0	0	0	0	0	0
328	3285	Cairo	urban	urban governorate	female	6	No Disablity	yes	no	no	no	no	no	no	no	no	no	The child is not transeferred for suspected delay	university	No Apaprent Disability	A	2			Wife of HH head	Does not work does not look for work	25.4	university	HH Head	18 to less than 35	no apparent disability	A	0	0	0	0	0	0	0	0	0	0	0	0	0	0	0	0	0
328	3286	Cairo	urban	urban governorate	male	6	No Disablity	yes	no	no	no	no	yes	no	no	no	no	The child is not transeferred for suspected delay	university	No Apaprent Disability	A	2			Wife of HH head	Does not work does not look for work	28.2	university	HH Head	18 to less than 35	no apparent disability	A	0	0	0	0	0	0	0	0	0	0	0	0	0	0	0	0	0
329	3294	Cairo	urban	urban governorate	male	4	No Disablity	yes	no	no	no	no	no	no	no	no	no	The child is not transeferred for suspected delay	High School and technical	No Apaprent Disability	A	1			Wife of HH head	Does not work does not look for work	36.3	university	HH Head	35 to less than 40	no apparent disability	A	0	0	0	0	0	0	0	0	0	0	0	0	0	0	0	0	0
330	3303	Cairo	urban	urban governorate	male	5	No Disablity	yes	no	yes	no	no	no	no	no	no	no	The child is not transeferred for suspected delay	High School and technical	No Apaprent Disability	A	3			Wife of HH head	Does not work does not look for work	12	Illeterate	HH Head	less than 15	no apparent disability	A	0	0	0	0	0	0	0	0	0	0	0	0	0	0	0	0	0
330	3304	Cairo	urban	urban governorate	male	5	Disable	no	no	yes	no	no	no	yes	yes	yes	no	The child is transferred for suspected delay	High School and technical	No Apaprent Disability	A	3			Wife of HH head	Does not work does not look for work	15	Illeterate	HH Head	15 to less than 18	no apparent disability	A	yes	yes	yes	yes	yes	yes	yes	yes	yes	yes	yes	yes	yes	yes	yes	yes	yes
331	3313	Cairo	urban	urban governorate	female	5	No Disablity	yes	no	yes	no	no	yes	no	no	no	yes	The child is not transeferred for suspected delay	Illeterate	No Apaprent Disability	A	3			Wife of HH head	Does not work does not look for work	17.6	Illeterate	HH Head	15 to less than 18	no apparent disability	A	0	0	0	0	0	0	0	0	0	0	0	0	0	0	0	0	0
332	3323	Cairo	urban	urban governorate	female	5	No Disablity	yes	no	no	no	no	yes	no	no	no	no	The child is not transeferred for suspected delay	Illeterate	No Apaprent Disability	A	3			Wife of HH head	Does not work does not look for work	18.8	Prep	HH Head	18 to less than 35	no apparent disability	A	0	0	0	0	0	0	0	0	0	0	0	0	0	0	0	0	0
332	3324	Cairo	urban	urban governorate	female	5	No Disablity	yes	no	no	no	no	yes	no	no	no	no	The child is not transeferred for suspected delay	Illeterate	No Apaprent Disability	A	3			Wife of HH head	Does not work does not look for work	20.8	Prep	HH Head	18 to less than 35	no apparent disability	A	0	0	0	0	0	0	0	0	0	0	0	0	0	0	0	0	0
333	3335	Cairo	urban	urban governorate	female	6	No Disablity	yes	no	yes	no	no	no	no	no	no	no	The child is not transeferred for suspected delay	Illeterate	No Apaprent Disability	A	2			Wife of HH head	Does not work does not look for work	40.4	Read and write	HH Head	40 +	no apparent disability	A	0	0	0	0	0	0	0	0	0	0	0	0	0	0	0	0	0
335	3355	Cairo	urban	urban governorate	female	6	No Disablity	yes	no	yes	no	no	yes	no	no	no	no	The child is not transeferred for suspected delay	High School and technical	No Apaprent Disability	A	2			Wife of HH head	work (paid-unpaid-his own-employer)	28.6	High School and technical	HH Head	18 to less than 35	no apparent disability	A	0	0	0	0	0	0	0	0	0	0	0	0	0	0	0	0	0
335	3356	Cairo	urban	urban governorate	female	6	No Disablity	yes	no	yes	no	no	yes	no	no	no	no	The child is not transeferred for suspected delay	High School and technical	No Apaprent Disability	A	2			Wife of HH head	work (paid-unpaid-his own-employer)	29.7	High School and technical	HH Head	18 to less than 35	no apparent disability	A	0	0	0	0	0	0	0	0	0	0	0	0	0	0	0	0	0
336	3365	Cairo	urban	urban governorate	male	5	No Disablity	yes	no	no	no	no	no	no	no	no	no	The child is not transeferred for suspected delay	Read and write	No Apaprent Disability	A	1			Wife of HH head	Does not work does not look for work	27.6	Prep	HH Head	18 to less than 35	no apparent disability	A	0	0	0	0	0	0	0	0	0	0	0	0	0	0	0	0	0
338	3385	Cairo	urban	urban governorate	male	6	No Disablity	yes	no	yes	no	no	no	no	no	no	no	The child is not transeferred for suspected delay	Above intermediate	No Apaprent Disability	A	2			Wife of HH head	Does not work does not look for work	24.2	Above intermediate	HH Head	18 to less than 35	no apparent disability	A	0	0	0	0	0	0	0	0	0	0	0	0	0	0	0	0	0
339	3394	Cairo	urban	urban governorate	female	6	No Disablity	yes	no	no	no	no	yes	no	no	no	no	The child is not transeferred for suspected delay	university	No Apaprent Disability	A	3			Wife of HH head	Does not work does not look for work	29.3	university	HH Head	18 to less than 35	no apparent disability	A	0	0	0	0	0	0	0	0	0	0	0	0	0	0	0	0	0
340	3403	Cairo	urban	urban governorate	female	5	No Disablity	yes	no	no	no	no	yes	no	no	no	no	The child is not transeferred for suspected delay	Above intermediate	No Apaprent Disability	A	3			Wife of HH head	Does not work does not look for work	23	university	HH Head	18 to less than 35	no apparent disability	A	0	0	0	0	0	0	0	0	0	0	0	0	0	0	0	0	0
340	3404	Cairo	urban	urban governorate	female	5	No Disablity	yes	no	no	no	no	yes	no	no	no	no	The child is not transeferred for suspected delay	Above intermediate	No Apaprent Disability	A	3			Wife of HH head	Does not work does not look for work	25.9	university	HH Head	18 to less than 35	no apparent disability	A	0	0	0	0	0	0	0	0	0	0	0	0	0	0	0	0	0
341	3415	Cairo	urban	urban governorate	male	7	Disable	no	no	no	no	no	no	no	no	yes	no	The child is transferred for suspected delay	Illeterate	No Apaprent Disability	A	2			Wife of HH head	Does not work does not look for work	25.7	High School and technical	HH Head	18 to less than 35	no apparent disability	A	0	0	0	yes	yes	yes	yes	yes	yes	yes	yes	yes	yes	0	0	0	0
342	3424	Cairo	urban	urban governorate	female	5	No Disablity	yes	no	yes	no	no	no	no	no	no	no	The child is not transeferred for suspected delay	university	No Apaprent Disability	A	2			Wife of HH head	Does not work does not look for work	24.9	university	HH Head	18 to less than 35	no apparent disability	A	0	0	0	0	0	0	0	0	0	0	0	0	0	0	0	0	0
343	3433	Cairo	urban	urban governorate	male	5	No Disablity	yes	no	no	no	no	yes	no	no	no	no	The child is not transeferred for suspected delay	university	No Apaprent Disability	A	3			Wife of HH head	Does not work does not look for work	23.8	university	HH Head	18 to less than 35	no apparent disability	A	0	0	0	0	0	0	0	0	0	0	0	0	0	0	0	0	0
343	3434	Cairo	urban	urban governorate	male	5	No Disablity	yes	no	no	no	no	yes	no	no	no	no	The child is not transeferred for suspected delay	university	No Apaprent Disability	A	3			Wife of HH head	Does not work does not look for work	26.7	university	HH Head	18 to less than 35	no apparent disability	A	0	0	0	0	0	0	0	0	0	0	0	0	0	0	0	0	0
344	3443	Cairo	urban	urban governorate	male	5	No Disablity	yes	no	no	no	no	no	no	no	no	no	The child is not transeferred for suspected delay	Illeterate	No Apaprent Disability	A	3			Wife of HH head	Does not work does not look for work	17.4	Read and write	HH Head	15 to less than 18	no apparent disability	A	0	0	0	0	0	0	0	0	0	0	0	0	0	0	0	0	0
344	3444	Cairo	urban	urban governorate	female	5	No Disablity	yes	no	no	no	no	no	no	no	no	no	The child is not transeferred for suspected delay	Illeterate	No Apaprent Disability	A	3			Wife of HH head	Does not work does not look for work	18.4	Read and write	HH Head	18 to less than 35	no apparent disability	A	0	0	0	0	0	0	0	0	0	0	0	0	0	0	0	0	0
347	3473	Cairo	urban	urban governorate	male	4	No Disablity	yes	no	yes	no	no	no	no	no	no	no	The child is not transeferred for suspected delay	university	No Apaprent Disability	A	2			Wife of HH head	Does not work does not look for work	26.3	university	HH Head	18 to less than 35	no apparent disability	A	0	0	0	0	0	0	0	0	0	0	0	0	0	0	0	0	0
349	3493	Cairo	urban	urban governorate	female	4	No Disablity	yes	no	yes	no	no	yes	no	no	no	no	The child is not transeferred for suspected delay	university	No Apaprent Disability	A	2			Wife of HH head	Does not work does not look for work	33.3	university	HH Head	18 to less than 35	no apparent disability	A	0	0	0	0	0	0	0	0	0	0	0	0	0	0	0	0	0
350	3503	Cairo	urban	urban governorate	female	5	No Disablity	yes	no	no	no	no	no	no	no	no	no	The child is not transeferred for suspected delay	university	No Apaprent Disability	A	3			Wife of HH head	Does not work does not look for work	21.9	university	HH Head	18 to less than 35	no apparent disability	A	0	0	0	0	0	0	0	0	0	0	0	0	0	0	0	0	0
350	3504	Cairo	urban	urban governorate	male	5	No Disablity	yes	no	no	no	no	no	no	no	no	no	The child is not transeferred for suspected delay	university	No Apaprent Disability	A	3			Wife of HH head	Does not work does not look for work	24.5	university	HH Head	18 to less than 35	no apparent disability	A	0	0	0	0	0	0	0	0	0	0	0	0	0	0	0	0	0
352	3523	Cairo	urban	urban governorate	male	5	No Disablity	yes	no	yes	no	no	no	no	no	no	no	The child is not transeferred for suspected delay	university	No Apaprent Disability	A	3			Wife of HH head	Does not work does not look for work	27.1	university	HH Head	18 to less than 35	no apparent disability	A	0	0	0	0	0	0	0	0	0	0	0	0	0	0	0	0	0
352	3524	Cairo	urban	urban governorate	female	5	No Disablity	yes	no	yes	no	no	no	no	no	no	no	The child is not transeferred for suspected delay	university	No Apaprent Disability	A	3			Wife of HH head	Does not work does not look for work	29	university	HH Head	18 to less than 35	no apparent disability	A	0	0	0	0	0	0	0	0	0	0	0	0	0	0	0	0	0
353	3534	Cairo	urban	urban governorate	female	5	No Disablity	yes	no	no	no	no	yes	no	no	no	no	The child is not transeferred for suspected delay	High School and technical	No Apaprent Disability	A	2			Wife of HH head	Does not work does not look for work	27.3	Illeterate	HH Head	18 to less than 35	no apparent disability	A	0	0	0	0	0	0	0	0	0	0	0	0	0	0	0	0	0
355	3554	Cairo	urban	urban governorate	female	4	Disable	yes	no	yes	no	no	no	no	no	yes	no	The child is transferred for suspected delay	High School and technical	No Apaprent Disability	A	1			Wife of HH head	Does not work does not look for work	16.3	Illeterate	HH Head	15 to less than 18	no apparent disability	A	0	0	yes	yes	0	0	0	yes	0	0	0	yes	yes	0	0	0	0
356	3563	Cairo	urban	urban governorate	female	6	No Disablity	yes	no	no	no	no	yes	no	no	yes	no	The child is not transeferred for suspected delay	Illeterate	No Apaprent Disability	A	4			Wife of HH head	Does not work does not look for work	26.1	Illeterate	HH Head	18 to less than 35	no apparent disability	A	0	0	0	0	0	0	0	0	0	0	0	0	0	0	0	0	0
356	3564	Cairo	urban	urban governorate	female	6	No Disablity	yes	no	no	no	no	yes	no	no	yes	no	The child is not transeferred for suspected delay	Illeterate	No Apaprent Disability	A	4			Wife of HH head	Does not work does not look for work	27.3	Illeterate	HH Head	18 to less than 35	no apparent disability	A	0	0	0	0	0	0	0	0	0	0	0	0	0	0	0	0	0
358	3585	Cairo	urban	urban governorate	male	5	No Disablity	yes	no	no	no	no	no	no	no	no	no	The child is not transeferred for suspected delay	High School and technical	No Apaprent Disability	A	1			Wife of HH head	work (paid-unpaid-his own-employer)	25.8	Read and write	HH Head	18 to less than 35	no apparent disability	A	0	0	0	0	0	0	0	0	0	0	0	0	0	0	0	0	0
360	3603	Cairo	urban	urban governorate	female	4	No Disablity	yes	no	yes	no	no	no	no	no	no	no	The child is not transeferred for suspected delay	university	No Apaprent Disability	A	2			Wife of HH head	Does not work does not look for work	30.3	university	HH Head	18 to less than 35	no apparent disability	A	0	0	0	0	0	0	0	0	0	0	0	0	0	0	0	0	0
361	3613	Cairo	urban	urban governorate	male	5	No Disablity	yes	no	no	no	no	yes	no	no	yes	no	The child is not transeferred for suspected delay	High School and technical	No Apaprent Disability	A	3			Wife of HH head	Does not work does not look for work	23.6	Above intermediate	HH Head	18 to less than 35	no apparent disability	A	0	0	0	0	0	0	0	0	0	0	0	0	0	0	0	0	0
364	3643	Cairo	urban	urban governorate	male	5	No Disablity	yes	no	no	no	no	no	no	no	no	no	The child is not transeferred for suspected delay	university	No Apaprent Disability	A	3			Wife of HH head	Does not work does not look for work	24.8	university	HH Head	18 to less than 35	aparent disability	C	0	0	0	0	0	0	0	0	0	0	0	0	0	0	0	0	0
364	3644	Cairo	urban	urban governorate	male	5	No Disablity	yes	no	no	no	no	no	no	no	no	no	The child is not transeferred for suspected delay	university	No Apaprent Disability	A	3			Wife of HH head	Does not work does not look for work	28	university	HH Head	18 to less than 35	aparent disability	C	0	0	0	0	0	0	0	0	0	0	0	0	0	0	0	0	0
365	3655	Cairo	urban	urban governorate	female	6	No Disablity	yes	no	no	no	no	no	no	no	no	no	The child is not transeferred for suspected delay	Illeterate	No Apaprent Disability	A	2			Wife of HH head	Does not work does not look for work	27	High School and technical	HH Head	18 to less than 35	no apparent disability	A	0	0	0	0	0	0	0	0	0	0	0	0	0	0	0	0	0
365	3656	Cairo	urban	urban governorate	female	6	No Disablity	yes	no	no	no	no	no	no	no	no	no	The child is not transeferred for suspected delay	Illeterate	No Apaprent Disability	A	2			Wife of HH head	Does not work does not look for work	31	High School and technical	HH Head	18 to less than 35	no apparent disability	A	0	0	0	0	0	0	0	0	0	0	0	0	0	0	0	0	0
366	3663	Cairo	urban	urban governorate	male	4	No Disablity	yes	no	no	no	no	no	no	no	no	no	The child is not transeferred for suspected delay	university	No Apaprent Disability	A	2			Wife of HH head	work (paid-unpaid-his own-employer)	24.8	university	HH Head	18 to less than 35	no apparent disability	2	0	0	0	0	0	0	0	0	0	0	0	0	0	0	0	0	0
371	3714	Cairo	urban	urban governorate	male	4	No Disablity	yes	no	no	no	no	yes	no	no	no	no	The child is not transeferred for suspected delay	Read and write	No Apaprent Disability	A	1			Wife of HH head	Does not work does not look for work	28.1	Read and write	HH Head	18 to less than 35	no apparent disability	A	0	0	0	0	0	0	0	0	0	0	0	0	0	0	0	0	0
373	3733	Cairo	urban	urban governorate	female	4	No Disablity	yes	no	no	no	no	no	no	no	no	no	The child is not transeferred for suspected delay	university	No Apaprent Disability	A	2			Wife of HH head	Does not work does not look for work	25.7	university	HH Head	18 to less than 35	no apparent disability	A	0	0	0	0	0	0	0	0	0	0	0	0	0	0	0	0	0
374	3744	Cairo	urban	urban governorate	male	6	No Disablity	yes	no	no	no	no	no	no	no	no	no	The child is not transeferred for suspected delay	High School and technical	No Apaprent Disability	A	3			Wife of HH head	Does not work does not look for work	25.3	university	HH Head	18 to less than 35	no apparent disability	A	0	0	0	0	0	0	0	0	0	0	0	0	0	0	0	0	0
374	3745	Cairo	urban	urban governorate	male	6	No Disablity	yes	no	no	no	no	no	no	no	no	no	The child is not transeferred for suspected delay	High School and technical	No Apaprent Disability	A	3			Wife of HH head	Does not work does not look for work	27.7	university	HH Head	18 to less than 35	no apparent disability	A	0	0	0	0	0	0	0	0	0	0	0	0	0	0	0	0	0
374	3746	Cairo	urban	urban governorate	male	6	Disable	yes	no	no	no	no	no	no	no	no	no	The child is transferred for suspected delay	High School and technical	No Apaprent Disability	A	3			Wife of HH head	Does not work does not look for work	29.7	university	HH Head	18 to less than 35	no apparent disability	A	0	0	0	yes	0	0	0	0	0	0	yes	0	0	0	0	0	0
375	3758	Cairo	urban	urban governorate	female	11	No Disablity	yes	no	no	no	no	yes	no	no	no	no	The child is not transeferred for suspected delay	Read and write	No Apaprent Disability	A	4			Wife of HH head	Does not work does not look for work	33.1	university	HH Head	18 to less than 35	no apparent disability	A	0	0	0	0	0	0	0	0	0	0	0	0	0	0	0	0	0
375	3759	Cairo	urban	urban governorate	female	11	No Disablity	yes	no	no	no	no	yes	no	no	no	no	The child is not transeferred for suspected delay	Read and write	No Apaprent Disability	A	4	1	2	Wife of HH head	Does not work does not look for work	35.8	university	HH Head	35 to less than 40	no apparent disability	A	0	0	0	0	0	0	0	0	0	0	0	0	0	0	0	0	0
375	37510	Cairo	urban	urban governorate	female	11	No Disablity	yes	no	no	no	no	yes	no	no	no	no	The child is not transeferred for suspected delay	Read and write	No Apaprent Disability	A	4	1	2	Wife of HH head	Does not work does not look for work	35.8	university	HH Head	35 to less than 40	no apparent disability	A	0	0	0	0	0	0	0	0	0	0	0	0	0	0	0	0	0
376	3765	Cairo	urban	urban governorate	male	5	No Disablity	yes	no	no	no	yes	yes	no	no	no	no	The child is transferred for suspected delay	High School and technical	No Apaprent Disability	A	1			Wife of HH head	Does not work does not look for work	33	Above intermediate	HH Head	18 to less than 35	no apparent disability	A	0	0	0	yes	0	0	0	0	0	0	0	yes	yes	0	0	0	0
377	3773	Cairo	urban	urban governorate	female	3	No Disablity	yes	no	no	no	no	yes	no	no	no	no	The child is not transeferred for suspected delay	university	No Apaprent Disability	A	1			Wife of HH head	Does not work does not look for work	29.1	university	HH Head	18 to less than 35	aparent disability	C	0	0	0	0	0	0	0	0	0	0	0	0	0	0	0	0	0
378	3783	Cairo	urban	urban governorate	female	4	Disable	yes	yes	yes	no	no	yes	no	no	yes	no	The child is transferred for suspected delay	university	No Apaprent Disability	A	2			Wife of HH head	Does not work does not look for work	36.3	4 years istitute	HH Head	35 to less than 40	aparent disability	C	0	0	0	yes	0	yes	0	0	0	yes	0	yes	0	0	0	0	0
378	3784	Cairo	urban	urban governorate	female	4	No Disablity	yes	yes	yes	no	no	no	no	no	no	no	The child is not transeferred for suspected delay	university	No Apaprent Disability	A	2			Wife of HH head	Does not work does not look for work	39.3	4 years istitute	HH Head	35 to less than 40	aparent disability	C	0	0	0	0	0	0	0	0	0	0	0	0	0	0	0	0	0
379	3794	Cairo	urban	urban governorate	female	6	No Disablity	yes	no	no	no	no	no	no	no	no	no	The child is not transeferred for suspected delay	High School and technical	Apparent disability	C	3			Wife of HH head	Does not work does not look for work	28.5	High School and technical	HH Head	18 to less than 35	aparent disability	C	0	0	0	0	0	0	0	0	0	0	0	0	0	0	0	0	0
381	3813	Cairo	urban	urban governorate	female	6	No Disablity	yes	no	no	no	no	no	no	no	no	no	The child is not transeferred for suspected delay	university	No Apaprent Disability	A	3	1	2	Wife of HH head	work (paid-unpaid-his own-employer)	25	university	HH Head	18 to less than 35	no apparent disability	A	0	0	0	0	0	0	0	0	0	0	0	0	0	0	0	0	0
381	3814	Cairo	urban	urban governorate	female	6	No Disablity	yes	no	no	no	no	no	no	no	no	no	The child is not transeferred for suspected delay	university	No Apaprent Disability	A	3	1	2	Wife of HH head	work (paid-unpaid-his own-employer)	25	university	HH Head	18 to less than 35	no apparent disability	A	0	0	0	0	0	0	0	0	0	0	0	0	0	0	0	0	0
381	3815	Cairo	urban	urban governorate	male	6	No Disablity	yes	no	no	no	no	no	no	no	no	no	The child is not transeferred for suspected delay	university	No Apaprent Disability	A	3			Wife of HH head	work (paid-unpaid-his own-employer)	27.9	university	HH Head	18 to less than 35	no apparent disability	A	0	0	0	0	0	0	0	0	0	0	0	0	0	0	0	0	0
383	3832	Cairo	urban	urban governorate	male	3	No Disablity	yes	no	no	no	no	no	no	no	no	no	The child is not transeferred for suspected delay	the child has no moyther in the house	The child has no mother in the HH	99	1			his/her mother is not in the HH	The child has no mother in the HH	the child has no mother in the HH	university	HH Head	99	no apparent disability	A	0	0	0	0	0	0	0	0	0	0	0	0	0	0	0	0	0
384	3844	Cairo	urban	urban governorate	female	4	No Disablity	yes	no	no	no	no	no	no	no	no	no	The child is not transeferred for suspected delay	university	No Apaprent Disability	A	1			Wife of HH head	Does not work does not look for work	31.2	university	HH Head	18 to less than 35	no apparent disability	A	0	0	0	0	0	0	0	0	0	0	0	0	0	0	0	0	0
385	3853	Cairo	urban	urban governorate	female	5	No Disablity	yes	no	no	no	no	no	no	no	no	no	The child is not transeferred for suspected delay	university	No Apaprent Disability	A	3			Wife of HH head	Does not work does not look for work	24.8	university	HH Head	18 to less than 35	no apparent disability	A	0	0	0	0	0	0	0	0	0	0	0	0	0	0	0	0	0
386	3864	Cairo	urban	urban governorate	male	4	No Disablity	yes	no	no	no	no	no	no	no	no	no	The child is not transeferred for suspected delay	university	No Apaprent Disability	A	1			Wife of HH head	Does not work does not look for work	28.6	university	HH Head	18 to less than 35	no apparent disability	A	0	0	0	0	0	0	0	0	0	0	0	0	0	0	0	0	0
387	3873	Cairo	urban	urban governorate	male	5	No Disablity	yes	no	no	no	no	no	no	no	no	no	The child is not transeferred for suspected delay	post grduate	No Apaprent Disability	A	3			Wife of HH head	work (paid-unpaid-his own-employer)	37.3	university	HH Head	35 to less than 40	no apparent disability	A	0	0	0	0	0	0	0	0	0	0	0	0	0	0	0	0	0
387	3874	Cairo	urban	urban governorate	female	5	No Disablity	yes	no	no	no	no	no	no	no	no	no	The child is not transeferred for suspected delay	post grduate	No Apaprent Disability	A	3			Wife of HH head	work (paid-unpaid-his own-employer)	39.5	university	HH Head	35 to less than 40	no apparent disability	A	0	0	0	0	0	0	0	0	0	0	0	0	0	0	0	0	0
387	3875	Cairo	urban	urban governorate	male	5	No Disablity	yes	no	no	no	no	no	no	no	no	no	The child is not transeferred for suspected delay	post grduate	No Apaprent Disability	A	3			Wife of HH head	work (paid-unpaid-his own-employer)	40.2	university	HH Head	40 +	no apparent disability	A	0	0	0	0	0	0	0	0	0	0	0	0	0	0	0	0	0
388	3883	Cairo	urban	urban governorate	female	6	No Disablity	yes	no	no	no	no	no	no	no	no	no	The child is not transeferred for suspected delay	university	No Apaprent Disability	A	3			Wife of HH head	work (paid-unpaid-his own-employer)	20.6	Above intermediate	HH Head	18 to less than 35	no apparent disability	A	0	0	0	0	0	0	0	0	0	0	0	0	0	0	0	0	0
388	3884	Cairo	urban	urban governorate	female	6	No Disablity	yes	no	no	no	no	no	no	no	no	no	The child is not transeferred for suspected delay	university	No Apaprent Disability	A	3			Wife of HH head	work (paid-unpaid-his own-employer)	23.5	Above intermediate	HH Head	18 to less than 35	no apparent disability	A	0	0	0	0	0	0	0	0	0	0	0	0	0	0	0	0	0
389	3893	Cairo	urban	urban governorate	female	5	No Disablity	yes	no	no	no	no	no	no	no	no	no	The child is not transeferred for suspected delay	university	No Apaprent Disability	A	3			Wife of HH head	Does not work does not look for work	30.3	university	HH Head	18 to less than 35	no apparent disability	A	0	0	0	0	0	0	0	0	0	0	0	0	0	0	0	0	0
389	3894	Cairo	urban	urban governorate	male	5	No Disablity	yes	no	no	no	no	no	no	no	no	no	The child is not transeferred for suspected delay	university	No Apaprent Disability	A	3			Wife of HH head	Does not work does not look for work	31.9	university	HH Head	18 to less than 35	no apparent disability	A	0	0	0	0	0	0	0	0	0	0	0	0	0	0	0	0	0
392	3923	Cairo	urban	urban governorate	male	5	No Disablity	yes	no	no	no	no	no	no	no	no	no	The child is not transeferred for suspected delay	Illeterate	No Apaprent Disability	A	3			Wife of HH head	work (paid-unpaid-his own-employer)	19.4	Illeterate	HH Head	18 to less than 35	no apparent disability	A	0	0	0	0	0	0	0	0	0	0	0	0	0	0	0	0	0
392	3924	Cairo	urban	urban governorate	male	5	No Disablity	yes	no	no	no	no	no	no	no	yes	no	The child is not transeferred for suspected delay	Illeterate	No Apaprent Disability	A	3			Wife of HH head	work (paid-unpaid-his own-employer)	20.7	Illeterate	HH Head	18 to less than 35	no apparent disability	A	0	0	0	0	0	0	0	0	0	0	0	0	0	0	0	0	0
393	3933	Cairo	urban	urban governorate	male	5	No Disablity	yes	no	no	no	no	yes	no	no	no	no	The child is not transeferred for suspected delay	university	No Apaprent Disability	A	3			Wife of HH head	Does not work does not look for work	23.9	university	HH Head	18 to less than 35	no apparent disability	A	0	0	0	0	0	0	0	0	0	0	0	0	0	0	0	0	0
393	3934	Cairo	urban	urban governorate	female	5	No Disablity	yes	no	no	no	no	yes	no	no	no	no	The child is not transeferred for suspected delay	university	No Apaprent Disability	A	3			Wife of HH head	Does not work does not look for work	25.4	university	HH Head	18 to less than 35	no apparent disability	A	0	0	0	0	0	0	0	0	0	0	0	0	0	0	0	0	0
395	3955	Cairo	urban	urban governorate	male	6	No Disablity	yes	no	no	no	no	yes	no	no	no	no	The child is not transeferred for suspected delay	university	No Apaprent Disability	A	2			Wife of HH head	Does not work does not look for work	31.9	university	HH Head	18 to less than 35	no apparent disability	A	0	0	0	0	0	0	0	0	0	0	0	0	0	0	0	0	0
395	3956	Cairo	urban	urban governorate	female	6	No Disablity	yes	no	no	no	no	yes	no	no	no	no	The child is not transeferred for suspected delay	university	No Apaprent Disability	A	2			Wife of HH head	Does not work does not look for work	35.6	university	HH Head	35 to less than 40	no apparent disability	A	0	0	0	0	0	0	0	0	0	0	0	0	0	0	0	0	0
397	3975	Cairo	urban	urban governorate	female	5	No Disablity	yes	no	no	no	no	no	no	no	no	no	The child is not transeferred for suspected delay	4 years istitute	No Apaprent Disability	A	1			Wife of HH head	Does not work does not look for work	35.1	university	HH Head	35 to less than 40	no apparent disability	A	0	0	0	0	0	0	0	0	0	0	0	0	0	0	0	0	0
399	3993	Cairo	urban	urban governorate	female	6	No Disablity	yes	no	no	no	no	yes	no	no	no	no	The child is not transeferred for suspected delay	university	No Apaprent Disability	A	4			Wife of HH head	Does not work does not look for work	30.3	university	HH Head	18 to less than 35	aparent disability	C	0	0	0	0	0	0	0	0	0	0	0	0	0	0	0	0	0
399	3994	Cairo	urban	urban governorate	female	6	No Disablity	yes	no	no	no	no	yes	no	no	no	no	The child is not transeferred for suspected delay	university	No Apaprent Disability	A	4			Wife of HH head	Does not work does not look for work	32.7	university	HH Head	18 to less than 35	aparent disability	C	0	0	0	0	0	0	0	0	0	0	0	0	0	0	0	0	0
399	3995	Cairo	urban	urban governorate	female	6	No Disablity	yes	no	no	no	no	yes	no	no	no	no	The child is not transeferred for suspected delay	university	No Apaprent Disability	A	4			Wife of HH head	Does not work does not look for work	35	university	HH Head	35 to less than 40	aparent disability	C	0	0	0	0	0	0	0	0	0	0	0	0	0	0	0	0	0
400	4006	Cairo	urban	urban governorate	female	6	No Disablity	yes	yes	no	no	no	yes	no	no	no	no	The child is not transeferred for suspected delay	4 years istitute	No Apaprent Disability	A	1			Wife of HH head	Does not work does not look for work	17.4	university	HH Head	15 to less than 18	no apparent disability	A	0	0	0	0	0	0	0	0	0	0	0	0	0	0	0	0	0
401	4013	Cairo	urban	urban governorate	female	4	No Disablity	yes	no	no	no	no	no	no	no	no	no	The child is not transeferred for suspected delay	university	No Apaprent Disability	A	2			Wife of HH head	Does not work does not look for work	30.6	university	HH Head	18 to less than 35	aparent disability	C	0	0	0	0	0	0	0	0	0	0	0	0	0	0	0	0	0
401	4014	Cairo	urban	urban governorate	male	4	No Disablity	yes	no	no	no	no	no	no	no	no	no	The child is not transeferred for suspected delay	university	No Apaprent Disability	A	2			Wife of HH head	Does not work does not look for work	31.8	university	HH Head	18 to less than 35	aparent disability	C	0	0	0	0	0	0	0	0	0	0	0	0	0	0	0	0	0
402	4023	Cairo	urban	urban governorate	male	5	No Disablity	yes	no	no	no	no	no	no	no	no	no	The child is not transeferred for suspected delay	university	No Apaprent Disability	A	3			Wife of HH head	Does not work does not look for work	29.6	university	HH Head	18 to less than 35	aparent disability	C	0	0	0	0	0	0	0	0	0	0	0	0	0	0	0	0	0
402	4024	Cairo	urban	urban governorate	male	5	No Disablity	yes	no	no	no	no	no	no	no	no	no	The child is not transeferred for suspected delay	university	No Apaprent Disability	A	3			Wife of HH head	Does not work does not look for work	32.7	university	HH Head	18 to less than 35	aparent disability	C	0	0	0	0	0	0	0	0	0	0	0	0	0	0	0	0	0
404	4046	Cairo	urban	urban governorate	male	6	No Disablity	yes	no	no	no	no	yes	no	no	yes	no	The child is not transeferred for suspected delay	Above intermediate	No Apaprent Disability	A	1			Wife of HH head	Does not work does not look for work	31.1	university	HH Head	18 to less than 35	aparent disability	C	0	0	0	0	0	0	0	0	0	0	0	0	0	0	0	0	0
406	4063	Cairo	urban	urban governorate	female	3	No Disablity	yes	no	yes	no	no	no	no	yes	no	no	The child is transferred for suspected delay	university	No Apaprent Disability	A	1			HH Head	Does not work does not look for work	23.3	the child has no father in the HH	the child has no mother is not in the HH	18 to less than 35	99	#N/A	0	0	0	yes	0	0	yes	0	0	0	0	0	0	0	0	0	0
407	4075	Cairo	urban	urban governorate	female	6	No Disablity	yes	no	no	no	no	no	no	no	no	no	The child is not transeferred for suspected delay	High School and technical	No Apaprent Disability	A	2			Wife of HH head	Does not work does not look for work	38.8	High School and technical	HH Head	35 to less than 40	no apparent disability	A	0	0	0	0	0	0	0	0	0	0	0	0	0	0	0	0	0
407	4076	Cairo	urban	urban governorate	female	6	No Disablity	yes	no	no	no	no	no	no	no	no	no	The child is not transeferred for suspected delay	High School and technical	No Apaprent Disability	A	2			Wife of HH head	Does not work does not look for work	41.3	High School and technical	HH Head	40 +	no apparent disability	A	0	0	0	0	0	0	0	0	0	0	0	0	0	0	0	0	0
409	4094	Cairo	urban	urban governorate	female	7	No Disablity	yes	no	no	no	no	no	no	no	no	no	The child is not transeferred for suspected delay	High School and technical	No Apaprent Disability	A	4			Wife of HH head	Does not work does not look for work	21.3	High School and technical	HH Head	18 to less than 35	no apparent disability	A	0	0	0	0	0	0	0	0	0	0	0	0	0	0	0	0	0
409	4095	Cairo	urban	urban governorate	female	7	No Disablity	yes	no	no	no	no	no	no	no	no	no	The child is not transeferred for suspected delay	High School and technical	No Apaprent Disability	A	4			Wife of HH head	Does not work does not look for work	23.8	High School and technical	HH Head	18 to less than 35	no apparent disability	A	0	0	0	0	0	0	0	0	0	0	0	0	0	0	0	0	0
410	4107	Cairo	urban	urban governorate	female	9	No Disablity	yes	no	no	no	no	yes	no	no	yes	no	The child is not transeferred for suspected delay	High School and technical	No Apaprent Disability	A	3	1	2	Wife of HH head	Does not work does not look for work	25.5	High School and technical	HH Head	18 to less than 35	no apparent disability	A	0	0	0	0	0	0	0	0	0	0	0	0	0	0	0	0	0
410	4108	Cairo	urban	urban governorate	male	9	No Disablity	yes	no	no	no	no	yes	no	no	yes	no	The child is not transeferred for suspected delay	High School and technical	No Apaprent Disability	A	3	1	2	Wife of HH head	Does not work does not look for work	25.5	High School and technical	HH Head	18 to less than 35	no apparent disability	A	0	0	0	0	0	0	0	0	0	0	0	0	0	0	0	0	0
413	4135	Cairo	urban	urban governorate	female	5	No Disablity	yes	no	no	no	no	yes	no	no	yes	no	The child is not transeferred for suspected delay	High School and technical	No Apaprent Disability	A	1			Wife of HH head	Does not work does not look for work	28.7	High School and technical	HH Head	18 to less than 35	no apparent disability	A	0	0	0	0	0	0	0	0	0	0	0	0	0	0	0	0	0
414	4146	Cairo	urban	urban governorate	female	6	No Disablity	yes	no	yes	no	no	yes	no	no	no	no	The child is not transeferred for suspected delay	High School and technical	No Apaprent Disability	A	1			Wife of HH head	Does not work does not look for work	39.8	Prep	HH Head	35 to less than 40	no apparent disability	A	0	0	0	0	0	0	0	0	0	0	0	0	0	0	0	0	0
415	4157	Cairo	urban	urban governorate	female	10	No Disablity	yes	no	no	no	no	yes	no	no	no	no	The child is not transeferred for suspected delay	Primary	No Apaprent Disability	A	4			Wife of HH head	Does not work does not look for work	32.9	High School and technical	HH Head	18 to less than 35	no apparent disability	A	0	0	0	0	0	0	0	0	0	0	0	0	0	0	0	0	0
415	4158	Cairo	urban	urban governorate	male	10	No Disablity	yes	no	no	no	no	no	no	no	no	no	The child is not transeferred for suspected delay	Primary	No Apaprent Disability	A	4			Wife of HH head	Does not work does not look for work	35.7	High School and technical	HH Head	35 to less than 40	no apparent disability	A	0	0	0	0	0	0	0	0	0	0	0	0	0	0	0	0	0
415	4159	Cairo	urban	urban governorate	male	10	No Disablity	yes	no	no	no	no	no	no	no	no	no	The child is not transeferred for suspected delay	Primary	No Apaprent Disability	A	4			Wife of HH head	Does not work does not look for work	36.7	High School and technical	HH Head	35 to less than 40	no apparent disability	A	0	0	0	0	0	0	0	0	0	0	0	0	0	0	0	0	0
416	4164	Cairo	urban	urban governorate	male	6	No Disablity	yes	no	no	no	no	yes	no	no	no	no	The child is not transeferred for suspected delay	High School and technical	No Apaprent Disability	A	3			Wife of HH head	Does not work does not look for work	29.4	High School and technical	HH Head	18 to less than 35	no apparent disability	A	0	0	0	0	0	0	0	0	0	0	0	0	0	0	0	0	0
417	4174	Cairo	urban	urban governorate	male	5	No Disablity	yes	no	no	no	no	yes	no	no	no	no	The child is not transeferred for suspected delay	Read and write	No Apaprent Disability	A	2			Wife of HH head	Does not work does not look for work	19.7	Illeterate	HH Head	18 to less than 35	aparent disability	C	0	0	0	0	0	0	0	0	0	0	0	0	0	0	0	0	0
418	4183	Cairo	urban	urban governorate	female	5	No Disablity	yes	no	no	no	no	no	no	no	no	no	The child is not transeferred for suspected delay	Illeterate	No Apaprent Disability	A	3			Wife of HH head	Does not work does not look for work	21	Illeterate	HH Head	18 to less than 35	no apparent disability	A	0	0	0	0	0	0	0	0	0	0	0	0	0	0	0	0	0
419	4193	Cairo	urban	urban governorate	male	5	No Disablity	yes	no	no	no	no	no	no	no	no	no	The child is not transeferred for suspected delay	Illeterate	No Apaprent Disability	A	3			Wife of HH head	Does not work does not look for work	21.9	High School and technical	HH Head	18 to less than 35	no apparent disability	A	0	0	0	0	0	0	0	0	0	0	0	0	0	0	0	0	0
419	4194	Cairo	urban	urban governorate	male	5	No Disablity	yes	no	no	no	no	yes	no	yes	no	no	The child is transferred for suspected delay	Illeterate	No Apaprent Disability	A	3			Wife of HH head	Does not work does not look for work	24.3	High School and technical	HH Head	18 to less than 35	no apparent disability	A	0	0	0	yes	0	0	yes	0	0	0	yes	0	0	0	yes	0	0
421	4213	Cairo	urban	urban governorate	female	7	No Disablity	yes	no	no	no	yes	yes	no	no	no	no	The child is not transeferred for suspected delay	university	No Apaprent Disability	A	5			Wife of HH head	Does not work does not look for work	18.7	Read and write	HH Head	18 to less than 35	no apparent disability	A	0	0	0	0	0	0	0	0	0	0	0	0	0	0	0	0	0
421	4214	Cairo	urban	urban governorate	male	7	No Disablity	yes	no	no	no	yes	yes	no	no	no	no	The child is not transeferred for suspected delay	university	No Apaprent Disability	A	5			Wife of HH head	Does not work does not look for work	20.1	Read and write	HH Head	18 to less than 35	no apparent disability	A	0	0	0	0	0	0	0	0	0	0	0	0	0	0	0	0	0
421	4215	Cairo	urban	urban governorate	female	7	No Disablity	yes	no	no	yes	yes	yes	no	no	no	no	The child is not transeferred for suspected delay	university	No Apaprent Disability	A	5			Wife of HH head	Does not work does not look for work	20.8	Read and write	HH Head	18 to less than 35	no apparent disability	A	0	0	0	0	0	0	0	0	0	0	0	0	0	0	0	0	0
422	4223	Cairo	urban	urban governorate	male	6	No Disablity	yes	no	no	no	no	yes	no	no	no	no	The child is not transeferred for suspected delay	university	No Apaprent Disability	A	4			Wife of HH head	Does not work does not look for work	27.3	university	HH Head	18 to less than 35	aparent disability	C	0	0	0	0	0	0	0	0	0	0	0	0	0	0	0	0	0
422	4224	Cairo	urban	urban governorate	female	6	No Disablity	yes	no	no	no	no	yes	no	no	no	no	The child is not transeferred for suspected delay	university	No Apaprent Disability	A	4			Wife of HH head	Does not work does not look for work	29.3	university	HH Head	18 to less than 35	aparent disability	C	0	0	0	0	0	0	0	0	0	0	0	0	0	0	0	0	0
423	4233	Cairo	urban	urban governorate	male	6	No Disablity	yes	no	no	no	no	yes	no	no	no	no	The child is transferred for suspected delay	Read and write	No Apaprent Disability	A	4			Wife of HH head	Does not work does not look for work	17.5	Read and write	HH Head	15 to less than 18	no apparent disability	A	0	0	0	yes	0	0	yes	0	0	0	yes	0	0	0	yes	0	0
426	4263	Cairo	urban	urban governorate	male	5	No Disablity	yes	no	no	no	no	no	no	no	no	no	The child is not transeferred for suspected delay	Above intermediate	No Apaprent Disability	A	3			Wife of HH head	Does not work does not look for work	20.3	Above intermediate	HH Head	18 to less than 35	no apparent disability	A	0	0	0	0	0	0	0	0	0	0	0	0	0	0	0	0	0
426	4264	Cairo	urban	urban governorate	female	5	No Disablity	yes	no	no	no	no	no	no	no	no	no	The child is not transeferred for suspected delay	Above intermediate	No Apaprent Disability	A	3			Wife of HH head	Does not work does not look for work	25.5	Above intermediate	HH Head	18 to less than 35	no apparent disability	A	0	0	0	0	0	0	0	0	0	0	0	0	0	0	0	0	0
427	4273	Cairo	urban	urban governorate	male	6	No Disablity	yes	no	no	no	no	no	no	no	yes	no	The child is not transeferred for suspected delay	university	No Apaprent Disability	A	3			Wife of HH head	Does not work does not look for work	20.7	university	HH Head	18 to less than 35	no apparent disability	A	0	0	0	0	0	0	0	0	0	0	0	0	0	0	0	0	0
427	4274	Cairo	urban	urban governorate	female	6	No Disablity	yes	no	no	no	no	no	no	no	no	no	The child is not transeferred for suspected delay	university	No Apaprent Disability	A	3			Wife of HH head	Does not work does not look for work	22.9	university	HH Head	18 to less than 35	no apparent disability	A	0	0	0	0	0	0	0	0	0	0	0	0	0	0	0	0	0
429	4293	Cairo	urban	urban governorate	female	5	No Disablity	yes	no	no	no	no	no	no	no	no	no	The child is not transeferred for suspected delay	Prep	No Apaprent Disability	A	3			Wife of HH head	Does not work does not look for work	17.1	university	HH Head	15 to less than 18	no apparent disability	A	0	0	0	0	0	0	0	0	0	0	0	0	0	0	0	0	0
433	4334	Cairo	urban	urban governorate	male	6	No Disablity	yes	no	yes	no	no	yes	no	no	no	no	The child is not transeferred for suspected delay	Read and write	No Apaprent Disability	A	3			Wife of HH head	Does not work does not look for work	26.1	High School and technical	HH Head	18 to less than 35	no apparent disability	A	0	0	0	0	0	0	0	0	0	0	0	0	0	0	0	0	0
433	4335	Cairo	urban	urban governorate	male	6	No Disablity	yes	no	no	no	no	yes	no	no	no	no	The child is not transeferred for suspected delay	Read and write	No Apaprent Disability	A	3			Wife of HH head	Does not work does not look for work	27.7	High School and technical	HH Head	18 to less than 35	no apparent disability	A	0	0	0	0	0	0	0	0	0	0	0	0	0	0	0	0	0
434	4344	Cairo	urban	urban governorate	female	7	No Disablity	yes	no	no	yes	no	yes	no	no	yes	no	The child is not transeferred for suspected delay	High School and technical	No Apaprent Disability	A	2			Wife of HH head	Does not work does not look for work	25.9	university	HH Head	18 to less than 35	no apparent disability	A	0	0	0	0	0	0	0	0	0	0	0	0	0	0	0	0	0
434	4345	Cairo	urban	urban governorate	male	7	No Disablity	yes	no	no	yes	no	yes	no	no	yes	no	The child is not transeferred for suspected delay	High School and technical	No Apaprent Disability	A	2			Wife of HH head	Does not work does not look for work	26.8	university	HH Head	18 to less than 35	no apparent disability	A	0	0	0	0	0	0	0	0	0	0	0	0	0	0	0	0	0
435	4353	Cairo	urban	urban governorate	female	4	No Disablity	yes	no	no	no	no	no	no	no	no	no	The child is not transeferred for suspected delay	university	No Apaprent Disability	A	2			Wife of HH head	work (paid-unpaid-his own-employer)	28.2	university	HH Head	18 to less than 35	no apparent disability	A	0	0	0	0	0	0	0	0	0	0	0	0	0	0	0	0	0
435	4354	Cairo	urban	urban governorate	female	4	No Disablity	yes	no	no	no	no	no	no	no	no	no	The child is not transeferred for suspected delay	university	No Apaprent Disability	A	2			Wife of HH head	work (paid-unpaid-his own-employer)	30.2	university	HH Head	18 to less than 35	no apparent disability	A	0	0	0	0	0	0	0	0	0	0	0	0	0	0	0	0	0
436	4363	Cairo	urban	urban governorate	female	6	No Disablity	no	no	no	no	no	no	no	no	no	no	The child is not transeferred for suspected delay	Illeterate	No Apaprent Disability	A	2			Wife of HH head	Does not work does not look for work	18.3	Read and write	HH Head	18 to less than 35	no apparent disability	A	0	0	0	0	0	0	0	0	0	0	0	0	0	0	0	0	0
441	4413	Cairo	urban	urban governorate	female	5	No Disablity	yes	no	no	no	no	no	no	no	no	no	The child is not transeferred for suspected delay	Illeterate	Apparent disability	B	3			Wife of HH head	Does not work does not look for work	19.9	Illeterate	HH Head	18 to less than 35	aparent disability	F	0	0	0	0	0	0	0	0	0	0	0	0	0	0	0	0	0
443	4434	Cairo	urban	urban governorate	female	4	No Disablity	yes	yes	yes	no	yes	no	no	no	yes	no	The child is not transeferred for suspected delay	university	No Apaprent Disability	A	1			Wife of HH head	Does not work does not look for work	30.1	university	HH Head	18 to less than 35	no apparent disability	A	0	0	0	0	0	0	0	0	0	0	0	0	0	0	0	0	0
447	4475	Cairo	urban	urban governorate	male	5	No Disablity	yes	no	no	no	no	yes	no	no	yes	no	The child is not transeferred for suspected delay	university	No Apaprent Disability	A	1			Wife of HH head	work (paid-unpaid-his own-employer)	36.9	university	HH Head	35 to less than 40	no apparent disability	A	0	0	0	0	0	0	0	0	0	0	0	0	0	0	0	0	0
448	4486	Cairo	urban	urban governorate	male	6	No Disablity	yes	no	yes	no	no	yes	no	no	no	no	The child is not transeferred for suspected delay	university	No Apaprent Disability	A	1			Wife of HH head	Does not work does not look for work	38.3	university	HH Head	35 to less than 40	no apparent disability	A	0	0	0	0	0	0	0	0	0	0	0	0	0	0	0	0	0
449	4495	Cairo	urban	urban governorate	male	6	No Disablity	yes	no	no	no	no	yes	yes	no	yes	no	The child is not transeferred for suspected delay	High School and technical	No Apaprent Disability	A	2			Wife of HH head	Does not work does not look for work	25.9	High School and technical	HH Head	18 to less than 35	no apparent disability	A	0	0	0	0	0	0	0	0	0	0	0	0	0	0	0	0	0
450	4503	Cairo	urban	urban governorate	male	4	No Disablity	yes	no	no	no	no	no	no	no	no	no	The child is transferred for suspected delay	High School and technical	No Apaprent Disability	A	2			Wife of HH head	Does not work does not look for work	22.6	High School and technical	HH Head	18 to less than 35	no apparent disability	A	0	0	0	0	0	0	0	0	0	0	0	0	0	0	0	0	0
451	4514	Cairo	urban	urban governorate	male	5	No Disablity	yes	no	no	no	no	yes	no	no	yes	no	The child is not transeferred for suspected delay	university	No Apaprent Disability	A	2			Wife of HH head	Does not work does not look for work	26.5	4 years istitute	HH Head	18 to less than 35	no apparent disability	A	0	0	0	0	0	0	0	0	0	0	0	0	0	0	0	0	0
452	4524	Cairo	urban	urban governorate	female	6	No Disablity	yes	no	no	no	no	no	no	no	no	no	The child is not transeferred for suspected delay	High School and technical	No Apaprent Disability	A	3			other relationship type	work (paid-unpaid-his own-employer)	24.8	Illeterate	HH Head	18 to less than 35	no apparent disability	A	0	0	0	0	0	0	0	0	0	0	0	0	0	0	0	0	0
452	4525	Cairo	urban	urban governorate	female	6	No Disablity	yes	no	no	no	no	yes	no	no	no	no	The child is not transeferred for suspected delay	High School and technical	No Apaprent Disability	A	3			other relationship type	work (paid-unpaid-his own-employer)	26.7	Illeterate	HH Head	18 to less than 35	no apparent disability	A	0	0	0	0	0	0	0	0	0	0	0	0	0	0	0	0	0
453	4533	Cairo	urban	urban governorate	male	4	No Disablity	yes	no	no	no	no	no	no	no	no	no	The child is not transeferred for suspected delay	Read and write	No Apaprent Disability	A	2			Wife of HH head	Does not work does not look for work	21.9	Illeterate	HH Head	18 to less than 35	no apparent disability	A	0	0	0	0	0	0	0	0	0	0	0	0	0	0	0	0	0
454	4546	Cairo	urban	urban governorate	male	7	No Disablity	yes	no	no	no	no	no	no	no	no	no	The child is not transeferred for suspected delay	Illeterate	No Apaprent Disability	A	2			Wife of HH head	Does not work does not look for work	29.5	Illeterate	HH Head	18 to less than 35	no apparent disability	A	0	0	0	0	0	0	0	0	0	0	0	0	0	0	0	0	0
455	4556	Cairo	urban	urban governorate	female	6	No Disablity	yes	no	no	no	no	no	no	no	no	no	The child is not transeferred for suspected delay	Illeterate	No Apaprent Disability	A	1			Wife of HH head	Does not work does not look for work	32.8	Illeterate	HH Head	18 to less than 35	no apparent disability	A	0	0	0	0	0	0	0	0	0	0	0	0	0	0	0	0	0
456	4565	Cairo	urban	urban governorate	male	6	No Disablity	yes	no	no	no	no	no	no	no	no	no	The child is not transeferred for suspected delay	Prep	No Apaprent Disability	A	1			Wife of HH head	Does not work does not look for work	28.3	Primary	HH Head	18 to less than 35	no apparent disability	A	0	0	0	0	0	0	0	0	0	0	0	0	0	0	0	0	0
457	4573	Cairo	urban	urban governorate	female	5	No Disablity	no	no	no	no	no	no	no	no	no	no	The child is not transeferred for suspected delay	Illeterate	No Apaprent Disability	A	2			Wife of HH head	Does not work does not look for work	18.3	Illeterate	HH Head	18 to less than 35	no apparent disability	A	0	0	0	0	0	0	0	0	0	0	0	0	0	0	0	0	0
458	4583	Cairo	urban	urban governorate	female	4	No Disablity	yes	no	yes	no	no	no	no	no	no	no	The child is not transeferred for suspected delay	High School and technical	No Apaprent Disability	A	1			Wife of HH head	Does not work does not look for work	18.9	High School and technical	HH Head	18 to less than 35	no apparent disability	A	0	0	0	0	0	0	0	0	0	0	0	0	0	0	0	0	0
459	4593	Cairo	urban	urban governorate	female	4	No Disablity	yes	no	no	no	no	no	no	no	no	no	The child is not transeferred for suspected delay	Read and write	No Apaprent Disability	A	2			Wife of HH head	Does not work does not look for work	19.2	Prep	HH Head	18 to less than 35	no apparent disability	A	0	0	0	0	0	0	0	0	0	0	0	0	0	0	0	0	0
460	4604	Cairo	urban	urban governorate	male	5	Disable	no	no	yes	no	no	yes	no	no	yes	no	The child is transferred for suspected delay	Read and write	No Apaprent Disability	A	2			Wife of HH head	Does not work does not look for work	34	Read and write	HH Head	18 to less than 35	no apparent disability	A	0	0	yes	yes	yes	yes	yes	yes	yes	yes	yes	yes	yes	0	0	0	0
461	4615	Cairo	urban	urban governorate	male	5	No Disablity	yes	no	no	no	no	no	no	no	no	no	The child is not transeferred for suspected delay	the child has no moyther in the house	The child has no mother in the HH	99	1			his/her mother is not in the HH	The child has no mother in the HH	the child has no mother in the HH	the child has no father in the HH	the child has no mother is not in the HH	99	99	#N/A	0	0	0	0	0	0	0	0	0	0	0	0	0	0	0	0	0
462	4625	Cairo	urban	urban governorate	male	5	No Disablity	yes	no	no	no	no	no	no	no	no	no	The child is not transeferred for suspected delay	Read and write	No Apaprent Disability	A	1			Wife of HH head	Does not work does not look for work	24.9	Read and write	HH Head	18 to less than 35	no apparent disability	A	0	0	0	0	0	0	0	0	0	0	0	0	0	0	0	0	0
463	4636	Cairo	urban	urban governorate	female	7	No Disablity	yes	no	no	no	yes	yes	no	no	no	no	The child is not transeferred for suspected delay	Above intermediate	No Apaprent Disability	A	2	1	2	Wife of HH head	Does not work does not look for work	34.2	Above intermediate	HH Head	18 to less than 35	no apparent disability	A	0	0	0	0	0	0	0	0	0	0	0	0	0	0	0	0	0
463	4637	Cairo	urban	urban governorate	male	7	No Disablity	yes	no	no	no	yes	yes	yes	no	no	no	The child is not transeferred for suspected delay	Above intermediate	No Apaprent Disability	A	2	1	2	Wife of HH head	Does not work does not look for work	34.2	Above intermediate	HH Head	18 to less than 35	no apparent disability	A	0	0	0	0	0	0	0	0	0	0	0	0	0	0	0	0	0
467	4673	Cairo	urban	urban governorate	female	4	No Disablity	yes	no	no	no	no	no	no	no	no	no	The child is not transeferred for suspected delay	Illeterate	No Apaprent Disability	A	2			Wife of HH head	Does not work does not look for work	29.2	Illeterate	HH Head	18 to less than 35	no apparent disability	A	0	0	0	0	0	0	0	0	0	0	0	0	0	0	0	0	0
468	4683	Cairo	urban	urban governorate	male	5	No Disablity	yes	no	yes	no	no	yes	no	no	yes	no	The child is not transeferred for suspected delay	High School and technical	No Apaprent Disability	A	3			Wife of HH head	Does not work does not look for work	19.5	High School and technical	HH Head	18 to less than 35	no apparent disability	A	0	0	0	0	0	0	0	0	0	0	0	0	0	0	0	0	0
469	4694	Cairo	urban	urban governorate	female	5	No Disablity	yes	no	yes	no	no	no	no	no	no	no	The child is not transeferred for suspected delay	High School and technical	No Apaprent Disability	A	1			Wife of HH head	Does not work does not look for work	21.1	High School and technical	HH Head	18 to less than 35	no apparent disability	A	0	0	0	0	0	0	0	0	0	0	0	0	0	0	0	0	0
470	4705	Cairo	urban	urban governorate	female	6	No Disablity	yes	no	no	no	no	yes	no	no	yes	no	The child is not transeferred for suspected delay	Above intermediate	No Apaprent Disability	A	2			Wife of HH head	Does not work does not look for work	30.3	High School and technical	HH Head	18 to less than 35	no apparent disability	A	0	0	0	0	0	0	0	0	0	0	0	0	0	0	0	0	0
475	4753	Cairo	urban	urban governorate	male	5	No Disablity	yes	no	no	no	no	no	no	no	no	no	The child is not transeferred for suspected delay	High School and technical	Apparent disability	F	3			Wife of HH head	Does not work does not look for work	21	High School and technical	HH Head	18 to less than 35	no apparent disability	A	0	0	0	0	0	0	0	0	0	0	0	0	0	0	0	0	0
475	4754	Cairo	urban	urban governorate	male	5	No Disablity	yes	no	no	no	no	no	no	no	no	no	The child is transferred for suspected delay	High School and technical	Apparent disability	F	3			Wife of HH head	Does not work does not look for work	24.1	High School and technical	HH Head	18 to less than 35	no apparent disability	A	yes	0	0	0	0	0	0	0	0	0	0	0	0	yes	0	0	0
476	4763	Cairo	urban	urban governorate	female	4	No Disablity	yes	no	yes	no	no	yes	no	no	no	no	The child is not transeferred for suspected delay	university	No Apaprent Disability	A	2			Wife of HH head	Does not work does not look for work	23.4	university	HH Head	18 to less than 35	no apparent disability	A	0	0	0	0	0	0	0	0	0	0	0	0	0	0	0	0	0
478	4788	Cairo	urban	urban governorate	male	9	No Disablity	yes	no	no	no	yes	no	no	no	no	no	The child is not transeferred for suspected delay	High School and technical	No Apaprent Disability	A	2			Wife of HH head	Does not work does not look for work	36.3	Prep	HH Head	35 to less than 40	no apparent disability	A	0	0	0	0	0	0	0	0	0	0	0	0	0	0	0	0	0
478	4789	Cairo	urban	urban governorate	male	9	Disable	yes	no	yes	no	no	no	no	no	no	yes	The child is transferred for suspected delay	High School and technical	No Apaprent Disability	A	2			Wife of HH head	Does not work does not look for work	41.2	Prep	HH Head	40 +	no apparent disability	A	0	0	0	yes	0	yes	0	0	0	0	yes	0	0	0	0	0	0
479	4796	Cairo	urban	urban governorate	male	6	No Disablity	yes	no	yes	no	no	yes	no	no	yes	no	The child is not transeferred for suspected delay	High School and technical	No Apaprent Disability	A	1			Wife of HH head	work (paid-unpaid-his own-employer)	41.4	Read and write	HH Head	40 +	no apparent disability	A	0	0	0	0	0	0	0	0	0	0	0	0	0	0	0	0	0
480	4805	Cairo	urban	urban governorate	male	7	No Disablity	yes	no	no	no	no	no	no	no	no	no	The child is not transeferred for suspected delay	Read and write	No Apaprent Disability	A	3	1	2	Wife of HH head	Does not work does not look for work	25.8	Illeterate	HH Head	18 to less than 35	no apparent disability	A	0	0	0	0	0	0	0	0	0	0	0	0	0	0	0	0	0
480	4806	Cairo	urban	urban governorate	female	7	No Disablity	yes	no	no	no	no	no	no	no	no	no	The child is not transeferred for suspected delay	Read and write	No Apaprent Disability	A	3	1	2	Wife of HH head	Does not work does not look for work	25.8	Illeterate	HH Head	18 to less than 35	no apparent disability	A	0	0	0	0	0	0	0	0	0	0	0	0	0	0	0	0	0
482	4823	Cairo	urban	urban governorate	male	6	No Disablity	yes	no	no	no	no	no	no	no	no	no	The child is not transeferred for suspected delay	High School and technical	No Apaprent Disability	A	4			Wife of HH head	Does not work does not look for work	16.3	High School and technical	HH Head	15 to less than 18	no apparent disability	A	0	0	0	0	0	0	0	0	0	0	0	0	0	0	0	0	0
482	4824	Cairo	urban	urban governorate	male	6	No Disablity	yes	no	no	no	no	no	no	no	no	no	The child is not transeferred for suspected delay	High School and technical	No Apaprent Disability	A	4			Wife of HH head	Does not work does not look for work	18.8	High School and technical	HH Head	18 to less than 35	no apparent disability	A	0	0	0	0	0	0	0	0	0	0	0	0	0	0	0	0	0
483	4835	Cairo	urban	urban governorate	female	6	No Disablity	yes	no	yes	no	no	no	no	no	no	no	The child is not transeferred for suspected delay	university	No Apaprent Disability	A	2			Wife of HH head	Does not work does not look for work	28.7	university	HH Head	18 to less than 35	no apparent disability	A	0	0	0	0	0	0	0	0	0	0	0	0	0	0	0	0	0
484	4844	Cairo	urban	urban governorate	female	5	No Disablity	yes	no	no	no	no	no	no	no	no	no	The child is not transeferred for suspected delay	High School and technical	No Apaprent Disability	A	2			Wife of HH head	Does not work does not look for work	21.3	High School and technical	HH Head	18 to less than 35	no apparent disability	A	0	0	0	0	0	0	0	0	0	0	0	0	0	0	0	0	0
487	4873	Cairo	urban	urban governorate	female	3	No Disablity	yes	no	no	no	no	no	no	no	no	no	The child is not transeferred for suspected delay	Illeterate	No Apaprent Disability	A	1			Wife of HH head	Does not work does not look for work	13.4	Illeterate	HH Head	less than 15	no apparent disability	A	0	0	0	0	0	0	0	0	0	0	0	0	0	0	0	0	0
488	4885	Cairo	urban	urban governorate	female	5	No Disablity	yes	no	yes	no	no	yes	no	no	no	no	The child is not transeferred for suspected delay	Primary	No Apaprent Disability	A	1			Wife of HH head	Does not work does not look for work	35.6	Primary	HH Head	35 to less than 40	no apparent disability	A	0	0	0	0	0	0	0	0	0	0	0	0	0	0	0	0	0
489	4896	Cairo	urban	urban governorate	male	7	No Disablity	yes	no	yes	no	no	no	no	no	no	no	The child is not transeferred for suspected delay	Above intermediate	No Apaprent Disability	A	2			Wife of HH head	Does not work does not look for work	38.4	High School and technical	HH Head	35 to less than 40	no apparent disability	A	0	0	0	0	0	0	0	0	0	0	0	0	0	0	0	0	0
489	4897	Cairo	urban	urban governorate	female	7	No Disablity	yes	no	yes	no	no	no	no	no	no	no	The child is not transeferred for suspected delay	Above intermediate	No Apaprent Disability	A	2			Wife of HH head	Does not work does not look for work	42.2	High School and technical	HH Head	40 +	no apparent disability	A	0	0	0	0	0	0	0	0	0	0	0	0	0	0	0	0	0
490	4905	Cairo	urban	urban governorate	female	5	No Disablity	yes	no	yes	no	no	no	no	no	no	no	The child is not transeferred for suspected delay	university	No Apaprent Disability	A	1			Wife of HH head	work (paid-unpaid-his own-employer)	41.4	High School and technical	HH Head	40 +	no apparent disability	A	0	0	0	0	0	0	0	0	0	0	0	0	0	0	0	0	0
491	4913	Cairo	urban	urban governorate	female	4	No Disablity	yes	no	yes	no	no	no	no	no	no	no	The child is not transeferred for suspected delay	university	No Apaprent Disability	A	2			Wife of HH head	Does not work does not look for work	25.8	university	HH Head	18 to less than 35	no apparent disability	A	0	0	0	0	0	0	0	0	0	0	0	0	0	0	0	0	0
492	4923	Cairo	urban	urban governorate	female	5	No Disablity	yes	no	no	no	no	no	no	no	no	no	The child is not transeferred for suspected delay	High School and technical	No Apaprent Disability	A	3			Wife of HH head	Does not work does not look for work	24	High School and technical	HH Head	18 to less than 35	no apparent disability	A	0	0	0	0	0	0	0	0	0	0	0	0	0	0	0	0	0
492	4924	Cairo	urban	urban governorate	female	5	No Disablity	yes	no	no	no	no	no	no	no	no	no	The child is not transeferred for suspected delay	High School and technical	No Apaprent Disability	A	3			Wife of HH head	Does not work does not look for work	25.2	High School and technical	HH Head	18 to less than 35	no apparent disability	A	0	0	0	0	0	0	0	0	0	0	0	0	0	0	0	0	0
493	4936	Cairo	urban	urban governorate	male	6	No Disablity	yes	no	no	no	no	no	no	no	no	no	The child is not transeferred for suspected delay	Prep	No Apaprent Disability	A	1			Wife of HH head	Does not work does not look for work	37.9	High School and technical	HH Head	35 to less than 40	no apparent disability	A	0	0	0	0	0	0	0	0	0	0	0	0	0	0	0	0	0
495	4953	Cairo	urban	urban governorate	female	5	No Disablity	yes	no	no	no	no	no	no	no	no	no	The child is not transeferred for suspected delay	High School and technical	No Apaprent Disability	A	3			Wife of HH head	Does not work does not look for work	20.7	Read and write	HH Head	18 to less than 35	no apparent disability	A	0	0	0	0	0	0	0	0	0	0	0	0	0	0	0	0	0
495	4954	Cairo	urban	urban governorate	female	5	No Disablity	yes	no	yes	no	no	no	no	no	no	no	The child is not transeferred for suspected delay	High School and technical	No Apaprent Disability	A	3			Wife of HH head	Does not work does not look for work	24.8	Read and write	HH Head	18 to less than 35	no apparent disability	A	0	0	0	0	0	0	0	0	0	0	0	0	0	0	0	0	0
498	4983	Cairo	urban	urban governorate	male	5	No Disablity	yes	no	yes	no	no	no	no	no	no	no	The child is not transeferred for suspected delay	Primary	Apparent disability	F	3			Wife of HH head	Does not work does not look for work	23.8	Illeterate	HH Head	18 to less than 35	no apparent disability	A	0	0	0	0	0	0	0	0	0	0	0	0	0	0	0	0	0
498	4984	Cairo	urban	urban governorate	female	5	No Disablity	yes	no	no	no	no	no	no	no	no	no	The child is not transeferred for suspected delay	Primary	Apparent disability	F	3			Wife of HH head	Does not work does not look for work	25.8	Illeterate	HH Head	18 to less than 35	no apparent disability	A	0	0	0	0	0	0	0	0	0	0	0	0	0	0	0	0	0
499	4995	Cairo	urban	urban governorate	female	5	No Disablity	yes	no	no	no	no	no	no	no	no	no	The child is not transeferred for suspected delay	Illeterate	No Apaprent Disability	A	1			Wife of HH head	Does not work does not look for work	34	High School and technical	HH Head	18 to less than 35	no apparent disability	A	0	0	0	0	0	0	0	0	0	0	0	0	0	0	0	0	0
500	5004	Cairo	urban	urban governorate	male	7	No Disablity	yes	no	no	no	no	yes	no	no	no	no	The child is not transeferred for suspected delay	Prep	Apparent disability	E	4			Wife of HH head	Does not work does not look for work	23.9	High School and technical	HH Head	18 to less than 35	aparent disability	E	0	0	0	0	0	0	0	0	0	0	0	0	0	0	0	0	0
500	5005	Cairo	urban	urban governorate	female	7	No Disablity	yes	no	no	no	no	yes	no	no	no	no	The child is not transeferred for suspected delay	Prep	Apparent disability	E	4			Wife of HH head	Does not work does not look for work	26.1	High School and technical	HH Head	18 to less than 35	aparent disability	E	0	0	0	0	0	0	0	0	0	0	0	0	0	0	0	0	0
501	5013	Cairo	urban	urban governorate	male	5	No Disablity	yes	no	no	no	no	no	no	no	no	no	The child is not transeferred for suspected delay	High School and technical	Apparent disability	E	2			Wife of HH head	work (paid-unpaid-his own-employer)	24.1	Prep	HH Head	18 to less than 35	no apparent disability	A	0	0	0	0	0	0	0	0	0	0	0	0	0	0	0	0	0
503	5032	Cairo	urban	urban governorate	male	4	No Disablity	yes	no	yes	no	no	no	no	no	no	no	The child is not transeferred for suspected delay	High School and technical	No Apaprent Disability	A	2			HH Head	work (paid-unpaid-his own-employer)	17.8	the child has no father in the HH	the child has no mother is not in the HH	15 to less than 18	99	#N/A	0	0	0	0	0	0	0	0	0	0	0	0	0	0	0	0	0
503	5033	Cairo	urban	urban governorate	male	4	No Disablity	yes	no	yes	no	no	no	no	no	no	no	The child is not transeferred for suspected delay	High School and technical	No Apaprent Disability	A	2			HH Head	work (paid-unpaid-his own-employer)	19.7	the child has no father in the HH	the child has no mother is not in the HH	18 to less than 35	99	#N/A	0	0	0	0	0	0	0	0	0	0	0	0	0	0	0	0	0
504	5045	Cairo	urban	urban governorate	male	5	No Disablity	yes	no	yes	no	no	no	no	no	no	no	The child is not transeferred for suspected delay	the child has no moyther in the house	The child has no mother in the HH	99	1			his/her mother is not in the HH	The child has no mother in the HH	the child has no mother in the HH	the child has no father in the HH	the child has no mother is not in the HH	99	99	#N/A	0	0	0	0	0	0	0	0	0	0	0	0	0	0	0	0	0
505	5056	Cairo	urban	urban governorate	male	6	No Disablity	yes	no	no	no	yes	no	no	no	no	no	The child is not transeferred for suspected delay	High School and technical	No Apaprent Disability	A	1			Wife of HH head	Does not work does not look for work	33.8	High School and technical	HH Head	18 to less than 35	no apparent disability	A	0	0	0	0	0	0	0	0	0	0	0	0	0	0	0	0	0
506	5064	Cairo	urban	urban governorate	male	6	No Disablity	yes	no	yes	no	no	yes	no	no	yes	no	The child is not transeferred for suspected delay	High School and technical	No Apaprent Disability	A	3			Wife of HH head	Does not work does not look for work	22.7	university	HH Head	18 to less than 35	no apparent disability	A	0	0	0	0	0	0	0	0	0	0	0	0	0	0	0	0	0
506	5065	Cairo	urban	urban governorate	female	6	No Disablity	yes	no	yes	no	no	yes	no	no	yes	no	The child is not transeferred for suspected delay	High School and technical	No Apaprent Disability	A	3			Wife of HH head	Does not work does not look for work	26	university	HH Head	18 to less than 35	no apparent disability	A	0	0	0	0	0	0	0	0	0	0	0	0	0	0	0	0	0
510	5104	Cairo	urban	urban governorate	male	6	No Disablity	yes	no	no	no	no	no	no	no	no	no	The child is not transeferred for suspected delay	Illeterate	No Apaprent Disability	A	2			Wife of HH head	Does not work does not look for work	20.4	Read and write	HH Head	18 to less than 35	no apparent disability	A	0	0	0	0	0	0	0	0	0	0	0	0	0	0	0	0	0
510	5105	Cairo	urban	urban governorate	male	6	No Disablity	yes	no	no	no	no	yes	no	no	no	no	The child is not transeferred for suspected delay	Illeterate	No Apaprent Disability	A	2			Wife of HH head	Does not work does not look for work	25.7	Read and write	HH Head	18 to less than 35	no apparent disability	A	0	0	0	0	0	0	0	0	0	0	0	0	0	0	0	0	0
512	5123	Cairo	urban	urban governorate	male	4	No Disablity	yes	no	no	no	no	no	no	no	no	no	The child is not transeferred for suspected delay	Illeterate	No Apaprent Disability	A	2			Wife of HH head	Does not work does not look for work	19.3	Illeterate	HH Head	18 to less than 35	no apparent disability	A	0	0	0	0	0	0	0	0	0	0	0	0	0	0	0	0	0
513	5133	Cairo	urban	urban governorate	female	5	No Disablity	yes	no	no	no	no	yes	no	no	no	no	The child is not transeferred for suspected delay	High School and technical	No Apaprent Disability	A	3			Wife of HH head	Does not work does not look for work	32	university	HH Head	18 to less than 35	no apparent disability	A	0	0	0	0	0	0	0	0	0	0	0	0	0	0	0	0	0
513	5134	Cairo	urban	urban governorate	male	5	No Disablity	yes	no	no	no	no	yes	no	no	no	no	The child is not transeferred for suspected delay	High School and technical	No Apaprent Disability	A	3			Wife of HH head	Does not work does not look for work	33.2	university	HH Head	18 to less than 35	no apparent disability	A	0	0	0	0	0	0	0	0	0	0	0	0	0	0	0	0	0
515	5153	Cairo	urban	urban governorate	female	4	No Disablity	yes	no	no	no	no	no	no	no	no	no	The child is not transeferred for suspected delay	post grduate	No Apaprent Disability	A	2			Wife of HH head	#NULL!	#NULL!	university	HH Head	#NULL!	no apparent disability	A	0	0	0	0	0	0	0	0	0	0	0	0	0	0	0	0	0
516	5163	Cairo	urban	urban governorate	female	3	No Disablity	yes	no	no	no	no	no	no	no	no	no	The child is not transeferred for suspected delay	Illeterate	No Apaprent Disability	A	1			HH Head	work (paid-unpaid-his own-employer)	37.9	the child has no father in the HH	the child has no mother is not in the HH	35 to less than 40	99	#N/A	0	0	0	0	0	0	0	0	0	0	0	0	0	0	0	0	0
517	5175	Cairo	urban	urban governorate	female	7	No Disablity	yes	no	no	no	no	no	no	no	no	no	The child is not transeferred for suspected delay	Illeterate	No Apaprent Disability	A	2			Wife of HH head	Does not work does not look for work	26	Illeterate	HH Head	18 to less than 35	no apparent disability	A	0	0	0	0	0	0	0	0	0	0	0	0	0	0	0	0	0
517	5176	Cairo	urban	urban governorate	male	7	No Disablity	yes	no	no	no	no	no	no	no	no	no	The child is not transeferred for suspected delay	Illeterate	No Apaprent Disability	A	2			Wife of HH head	Does not work does not look for work	29	Illeterate	HH Head	18 to less than 35	no apparent disability	A	0	0	0	0	0	0	0	0	0	0	0	0	0	0	0	0	0
518	5183	Cairo	urban	urban governorate	male	5	No Disablity	yes	no	no	no	no	no	no	no	no	no	The child is not transeferred for suspected delay	Above intermediate	No Apaprent Disability	A	3			Wife of HH head	Does not work does not look for work	23.4	university	HH Head	18 to less than 35	no apparent disability	A	0	0	0	0	0	0	0	0	0	0	0	0	0	0	0	0	0
518	5184	Cairo	urban	urban governorate	male	5	No Disablity	yes	no	no	no	no	no	no	no	no	no	The child is not transeferred for suspected delay	Above intermediate	No Apaprent Disability	A	3			Wife of HH head	Does not work does not look for work	24.6	university	HH Head	18 to less than 35	no apparent disability	A	0	0	0	0	0	0	0	0	0	0	0	0	0	0	0	0	0
519	5195	Cairo	urban	urban governorate	male	6	No Disablity	yes	no	no	no	no	no	no	no	no	no	The child is not transeferred for suspected delay	university	No Apaprent Disability	A	1			Wife of HH head	Does not work does not look for work	34.4	Above intermediate	HH Head	18 to less than 35	no apparent disability	A	0	0	0	0	0	0	0	0	0	0	0	0	0	0	0	0	0
521	5213	Cairo	urban	urban governorate	male	5	No Disablity	yes	no	no	no	no	no	no	no	no	no	The child is not transeferred for suspected delay	Above intermediate	No Apaprent Disability	A	3			Wife of HH head	Does not work does not look for work	25.4	Illeterate	HH Head	18 to less than 35	no apparent disability	A	0	0	0	0	0	0	0	0	0	0	0	0	0	0	0	0	0
522	5222	Cairo	urban	urban governorate	male	4	No Disablity	no	no	no	no	no	no	no	no	no	no	The child is transferred for suspected delay	Illeterate	No Apaprent Disability	A	3			HH Head	Does not work does not look for work	29.5	the child has no father in the HH	the child has no mother is not in the HH	18 to less than 35	99	#N/A	0	0	0	yes	0	0	0	0	yes	0	0	0	0	0	0	0	0
522	5223	Cairo	urban	urban governorate	male	4	No Disablity	yes	no	no	no	no	no	no	no	no	no	The child is not transeferred for suspected delay	Illeterate	No Apaprent Disability	A	3			HH Head	Does not work does not look for work	32.1	the child has no father in the HH	the child has no mother is not in the HH	18 to less than 35	99	#N/A	0	0	0	0	0	0	0	0	0	0	0	0	0	0	0	0	0
522	5224	Cairo	urban	urban governorate	female	4	No Disablity	yes	no	no	no	no	no	no	no	no	no	The child is not transeferred for suspected delay	Illeterate	No Apaprent Disability	A	3			HH Head	Does not work does not look for work	34.4	the child has no father in the HH	the child has no mother is not in the HH	18 to less than 35	99	#N/A	0	0	0	0	0	0	0	0	0	0	0	0	0	0	0	0	0
523	5236	Cairo	urban	urban governorate	male	7	No Disablity	yes	yes	no	no	no	yes	no	no	no	no	The child is not transeferred for suspected delay	Read and write	No Apaprent Disability	A	2			Wife of HH head	Does not work does not look for work	31.7	Read and write	HH Head	18 to less than 35	no apparent disability	A	0	0	0	0	0	0	0	0	0	0	0	0	0	0	0	0	0
523	5237	Cairo	urban	urban governorate	male	7	No Disablity	yes	no	no	no	yes	yes	no	no	no	no	The child is not transeferred for suspected delay	Read and write	No Apaprent Disability	A	2			Wife of HH head	Does not work does not look for work	36.2	Read and write	HH Head	35 to less than 40	no apparent disability	A	0	0	0	0	0	0	0	0	0	0	0	0	0	0	0	0	0
526	5263	Cairo	urban	urban governorate	male	4	No Disablity	yes	no	no	no	no	no	no	no	no	no	The child is not transeferred for suspected delay	Illeterate	No Apaprent Disability	A	2			Wife of HH head	Does not work does not look for work	21.2	Illeterate	HH Head	18 to less than 35	no apparent disability	A	0	0	0	0	0	0	0	0	0	0	0	0	0	0	0	0	0
528	5284	Cairo	urban	urban governorate	female	4	No Disablity	yes	no	no	no	no	no	no	no	no	no	The child is not transeferred for suspected delay	Read and write	No Apaprent Disability	A	1			HH Head	Does not work does not look for work	28.8	the child has no father in the HH	the child has no mother is not in the HH	18 to less than 35	99	#N/A	0	0	0	0	0	0	0	0	0	0	0	0	0	0	0	0	0
530	5305	Cairo	urban	urban governorate	female	7	No Disablity	yes	no	no	no	no	no	no	no	no	no	The child is not transeferred for suspected delay	Illeterate	No Apaprent Disability	A	3			Wife of HH head	Does not work does not look for work	26.8	Read and write	HH Head	18 to less than 35	no apparent disability	A	0	0	0	0	0	0	0	0	0	0	0	0	0	0	0	0	0
532	5326	Cairo	urban	urban governorate	female	6	No Disablity	yes	yes	no	no	no	no	no	no	no	no	The child is not transeferred for suspected delay	Read and write	No Apaprent Disability	A	1			Wife of HH head	Does not work does not look for work	31.8	Read and write	HH Head	18 to less than 35	no apparent disability	A	0	0	0	0	0	0	0	0	0	0	0	0	0	0	0	0	0
535	5355	Cairo	urban	urban governorate	female	6	No Disablity	yes	no	no	no	no	no	no	no	no	no	The child is not transeferred for suspected delay	Illeterate	No Apaprent Disability	A	2			Wife of HH head	Does not work does not look for work	26	Prep	HH Head	18 to less than 35	no apparent disability	A	0	0	0	0	0	0	0	0	0	0	0	0	0	0	0	0	0
537	5373	Cairo	urban	urban governorate	female	6	No Disablity	no	no	no	no	no	no	no	no	no	no	The child is not transeferred for suspected delay	Illeterate	No Apaprent Disability	A	3			Wife of HH head	Does not work does not look for work	22.8	Illeterate	HH Head	18 to less than 35	no apparent disability	A	0	0	0	0	0	0	0	0	0	0	0	0	0	0	0	0	0
538	5383	Cairo	urban	urban governorate	male	5	No Disablity	yes	no	no	no	no	yes	no	no	no	no	The child is not transeferred for suspected delay	Illeterate	No Apaprent Disability	A	3			Wife of HH head	Does not work does not look for work	18.8	High School and technical	HH Head	18 to less than 35	no apparent disability	A	0	0	0	0	0	0	0	0	0	0	0	0	0	0	0	0	0
538	5384	Cairo	urban	urban governorate	male	5	No Disablity	yes	yes	يصعب التحديد (ي ت	no	no	yes	yes	yes	no	no	The child is transferred for suspected delay	Illeterate	No Apaprent Disability	A	3			Wife of HH head	Does not work does not look for work	21.8	High School and technical	HH Head	18 to less than 35	no apparent disability	A	0	0	0	0	0	0	0	0	0	0	0	0	0	0	0	0	0
539	5396	Cairo	urban	urban governorate	female	7	No Disablity	yes	no	no	no	no	no	no	no	no	no	The child is not transeferred for suspected delay	university	No Apaprent Disability	A	2			Wife of HH head	Does not work does not look for work	33.4	4 years istitute	HH Head	18 to less than 35	no apparent disability	A	0	0	0	0	0	0	0	0	0	0	0	0	0	0	0	0	0
540	5404	Cairo	urban	urban governorate	male	6	No Disablity	yes	no	no	no	no	no	no	no	no	no	The child is not transeferred for suspected delay	Primary	No Apaprent Disability	A	3			Wife of HH head	Does not work does not look for work	24.8	Prep	HH Head	18 to less than 35	no apparent disability	A	0	0	0	0	0	0	0	0	0	0	0	0	0	0	0	0	0
540	5405	Cairo	urban	urban governorate	male	6	No Disablity	yes	no	no	no	no	no	no	no	no	no	The child is not transeferred for suspected delay	Primary	No Apaprent Disability	A	3			Wife of HH head	Does not work does not look for work	29.6	Prep	HH Head	18 to less than 35	no apparent disability	A	0	0	0	0	0	0	0	0	0	0	0	0	0	0	0	0	0
541	5413	Cairo	urban	urban governorate	female	4	No Disablity	yes	no	yes	no	no	no	no	no	no	no	The child is not transeferred for suspected delay	university	No Apaprent Disability	A	2			Wife of HH head	Does not work does not look for work	29.2	university	HH Head	18 to less than 35	no apparent disability	A	0	0	0	0	0	0	0	0	0	0	0	0	0	0	0	0	0
541	5414	Cairo	urban	urban governorate	female	4	No Disablity	yes	no	yes	no	no	no	no	no	no	no	The child is not transeferred for suspected delay	university	No Apaprent Disability	A	2			Wife of HH head	Does not work does not look for work	32.1	university	HH Head	18 to less than 35	no apparent disability	A	0	0	0	0	0	0	0	0	0	0	0	0	0	0	0	0	0
542	5424	Cairo	urban	urban governorate	female	4	No Disablity	yes	no	yes	no	no	no	no	no	no	no	The child is not transeferred for suspected delay	university	No Apaprent Disability	A	1			Wife of HH head	Does not work does not look for work	23.9	university	HH Head	18 to less than 35	no apparent disability	A	0	0	0	0	0	0	0	0	0	0	0	0	0	0	0	0	0
543	5435	Cairo	urban	urban governorate	male	5	Disable	yes	no	yes	no	no	no	no	no	no	no	The child is transferred for suspected delay	university	No Apaprent Disability	A	1			Wife of HH head	Does not work does not look for work	24	university	HH Head	18 to less than 35	no apparent disability	A	0	0	0	yes	0	yes	0	0	0	yes	0	yes	yes	0	0	0	0
544	5444	Cairo	urban	urban governorate	female	4	No Disablity	yes	no	yes	no	no	yes	no	no	no	no	The child is not transeferred for suspected delay	university	No Apaprent Disability	A	1			Wife of HH head	Does not work does not look for work	28.3	university	HH Head	18 to less than 35	no apparent disability	A	0	0	0	0	0	0	0	0	0	0	0	0	0	0	0	0	0
545	5453	Cairo	urban	urban governorate	female	5	No Disablity	yes	no	no	no	no	no	no	no	no	no	The child is not transeferred for suspected delay	university	No Apaprent Disability	A	3			Wife of HH head	Does not work does not look for work	21.7	university	HH Head	18 to less than 35	no apparent disability	A	0	0	0	0	0	0	0	0	0	0	0	0	0	0	0	0	0
545	5454	Cairo	urban	urban governorate	male	5	No Disablity	yes	no	no	no	no	no	no	no	no	no	The child is not transeferred for suspected delay	university	No Apaprent Disability	A	3			Wife of HH head	Does not work does not look for work	24	university	HH Head	18 to less than 35	no apparent disability	A	0	0	0	0	0	0	0	0	0	0	0	0	0	0	0	0	0
550	5504	Cairo	urban	urban governorate	female	4	No Disablity	yes	no	yes	no	no	no	no	no	no	no	The child is not transeferred for suspected delay	university	No Apaprent Disability	A	1			Wife of HH head	Does not work does not look for work	34	university	HH Head	18 to less than 35	no apparent disability	A	0	0	0	0	0	0	0	0	0	0	0	0	0	0	0	0	0
551	5513	Cairo	urban	urban governorate	female	5	No Disablity	yes	no	no	yes	no	no	no	no	no	no	The child is not transeferred for suspected delay	High School and technical	No Apaprent Disability	A	3			Wife of HH head	Does not work does not look for work	22.9	High School and technical	HH Head	18 to less than 35	no apparent disability	A	0	0	0	0	0	0	0	0	0	0	0	0	0	0	0	0	0
553	5533	Cairo	urban	urban governorate	female	5	No Disablity	yes	no	yes	no	no	yes	no	no	no	no	The child is not transeferred for suspected delay	High School and technical	No Apaprent Disability	A	3			Wife of HH head	Does not work does not look for work	26.2	university	HH Head	18 to less than 35	no apparent disability	A	0	0	0	0	0	0	0	0	0	0	0	0	0	0	0	0	0
554	5545	Cairo	urban	urban governorate	female	6	No Disablity	yes	no	yes	no	no	no	no	no	no	yes	The child is not transeferred for suspected delay	High School and technical	No Apaprent Disability	A	2			Wife of HH head	Does not work does not look for work	35.9	university	HH Head	35 to less than 40	no apparent disability	A	0	0	0	0	0	0	0	0	0	0	0	0	0	0	0	0	0
555	5553	Cairo	urban	urban governorate	male	6	No Disablity	yes	no	yes	no	no	yes	no	no	no	no	The child is not transeferred for suspected delay	High School and technical	No Apaprent Disability	A	4	1	2	Wife of HH head	Does not work does not look for work	20	Read and write	HH Head	18 to less than 35	no apparent disability	A	0	0	0	0	0	0	0	0	0	0	0	0	0	0	0	0	0
555	5554	Cairo	urban	urban governorate	male	6	No Disablity	yes	no	yes	no	no	yes	no	no	no	no	The child is not transeferred for suspected delay	High School and technical	No Apaprent Disability	A	4	1	2	Wife of HH head	Does not work does not look for work	20	Read and write	HH Head	18 to less than 35	no apparent disability	A	0	0	0	0	0	0	0	0	0	0	0	0	0	0	0	0	0
558	5586	Cairo	urban	urban governorate	female	6	No Disablity	yes	no	no	no	no	no	no	no	no	no	The child is not transeferred for suspected delay	High School and technical	No Apaprent Disability	A	1			Wife of HH head	Does not work does not look for work	34.6	Primary	HH Head	18 to less than 35	no apparent disability	A	0	0	0	0	0	0	0	0	0	0	0	0	0	0	0	0	0
559	5595	Cairo	urban	urban governorate	female	5	No Disablity	yes	no	no	no	no	no	no	no	no	no	The child is not transeferred for suspected delay	Illeterate	No Apaprent Disability	A	1			Wife of HH head	Does not work does not look for work	29.5	Illeterate	HH Head	18 to less than 35	no apparent disability	A	0	0	0	0	0	0	0	0	0	0	0	0	0	0	0	0	0
560	5603	Cairo	urban	urban governorate	female	5	No Disablity	yes	no	no	no	no	no	no	no	no	no	The child is not transeferred for suspected delay	university	No Apaprent Disability	A	3			Wife of HH head	Does not work does not look for work	25.2	university	HH Head	18 to less than 35	no apparent disability	A	0	0	0	0	0	0	0	0	0	0	0	0	0	0	0	0	0
560	5604	Cairo	urban	urban governorate	female	5	No Disablity	yes	no	no	no	no	no	no	no	no	no	The child is not transeferred for suspected delay	university	No Apaprent Disability	A	3			Wife of HH head	Does not work does not look for work	27.3	university	HH Head	18 to less than 35	no apparent disability	A	0	0	0	0	0	0	0	0	0	0	0	0	0	0	0	0	0
561	5613	Cairo	urban	urban governorate	male	4	No Disablity	yes	no	yes	no	no	no	no	no	no	no	The child is not transeferred for suspected delay	university	No Apaprent Disability	A	2			Wife of HH head	Does not work does not look for work	20	university	HH Head	18 to less than 35	no apparent disability	A	0	0	0	0	0	0	0	0	0	0	0	0	0	0	0	0	0
562	5625	Cairo	urban	urban governorate	female	6	No Disablity	yes	no	no	no	no	yes	no	no	yes	no	The child is not transeferred for suspected delay	High School and technical	No Apaprent Disability	A	2			Wife of HH head	Does not work does not look for work	34.7	university	HH Head	18 to less than 35	no apparent disability	A	0	0	0	0	0	0	0	0	0	0	0	0	0	0	0	0	0
565	5654	Cairo	urban	urban governorate	female	5	No Disablity	yes	no	no	no	no	yes	no	no	no	no	The child is not transeferred for suspected delay	Read and write	No Apaprent Disability	A	2			Wife of HH head	Does not work does not look for work	21.9	Read and write	HH Head	18 to less than 35	no apparent disability	A	0	0	0	0	0	0	0	0	0	0	0	0	0	0	0	0	0
566	5665	Cairo	urban	urban governorate	female	7	No Disablity	yes	no	yes	no	no	no	no	no	no	no	The child is not transeferred for suspected delay	High School and technical	No Apaprent Disability	A	3			Wife of HH head	Does not work does not look for work	27.6	High School and technical	HH Head	18 to less than 35	no apparent disability	A	0	0	0	0	0	0	0	0	0	0	0	0	0	0	0	0	0
567	5675	Cairo	urban	urban governorate	male	5	No Disablity	yes	no	yes	no	no	no	no	no	no	no	The child is not transeferred for suspected delay	High School and technical	No Apaprent Disability	A	1			Wife of HH head	Does not work does not look for work	36.1	Above intermediate	HH Head	35 to less than 40	no apparent disability	A	0	0	0	0	0	0	0	0	0	0	0	0	0	0	0	0	0
568	5683	Cairo	urban	urban governorate	female	5	No Disablity	yes	no	no	no	no	yes	no	no	no	no	The child is not transeferred for suspected delay	Above intermediate	No Apaprent Disability	A	3			Wife of HH head	Does not work does not look for work	29.3	Illeterate	HH Head	18 to less than 35	no apparent disability	A	0	0	0	0	0	0	0	0	0	0	0	0	0	0	0	0	0
568	5684	Cairo	urban	urban governorate	male	5	No Disablity	yes	no	no	no	no	yes	no	no	no	no	The child is not transeferred for suspected delay	Above intermediate	No Apaprent Disability	A	3			Wife of HH head	Does not work does not look for work	32.8	Illeterate	HH Head	18 to less than 35	no apparent disability	A	0	0	0	0	0	0	0	0	0	0	0	0	0	0	0	0	0
569	5693	Cairo	urban	urban governorate	male	5	No Disablity	yes	no	yes	no	no	yes	no	no	no	no	The child is not transeferred for suspected delay	university	No Apaprent Disability	A	3			Wife of HH head	Does not work does not look for work	26	High School and technical	HH Head	18 to less than 35	no apparent disability	A	0	0	0	0	0	0	0	0	0	0	0	0	0	0	0	0	0
570	5703	Cairo	urban	urban governorate	male	5	No Disablity	yes	no	yes	no	no	no	no	no	no	no	The child is not transeferred for suspected delay	High School and technical	No Apaprent Disability	A	3			Wife of HH head	Does not work does not look for work	26	Above intermediate	HH Head	18 to less than 35	no apparent disability	A	0	0	0	0	0	0	0	0	0	0	0	0	0	0	0	0	0
570	5704	Cairo	urban	urban governorate	female	5	No Disablity	yes	no	yes	no	yes	no	no	no	yes	no	The child is not transeferred for suspected delay	High School and technical	No Apaprent Disability	A	3			Wife of HH head	Does not work does not look for work	27.9	Above intermediate	HH Head	18 to less than 35	no apparent disability	A	0	0	0	0	0	0	0	0	0	0	0	0	0	0	0	0	0
571	5714	Cairo	urban	urban governorate	male	5	No Disablity	yes	no	yes	no	no	yes	no	no	yes	yes	The child is not transeferred for suspected delay	High School and technical	No Apaprent Disability	A	2			Wife of HH head	Does not work does not look for work	22.3	Prep	HH Head	18 to less than 35	no apparent disability	A	0	0	0	0	0	0	0	0	0	0	0	0	0	0	0	0	0
572	5724	Cairo	urban	urban governorate	female	5	No Disablity	yes	no	no	no	no	yes	no	no	no	no	The child is not transeferred for suspected delay	High School and technical	No Apaprent Disability	A	2			Wife of HH head	Does not work does not look for work	26.3	High School and technical	HH Head	18 to less than 35	no apparent disability	A	0	0	0	0	0	0	0	0	0	0	0	0	0	0	0	0	0
572	5725	Cairo	urban	urban governorate	female	5	No Disablity	yes	no	no	no	no	yes	no	no	no	no	The child is not transeferred for suspected delay	High School and technical	No Apaprent Disability	A	2			Wife of HH head	Does not work does not look for work	30.2	High School and technical	HH Head	18 to less than 35	no apparent disability	A	0	0	0	0	0	0	0	0	0	0	0	0	0	0	0	0	0
573	5734	Cairo	urban	urban governorate	female	6	No Disablity	yes	no	yes	no	no	yes	no	no	no	no	The child is not transeferred for suspected delay	Illeterate	No Apaprent Disability	A	3			Wife of HH head	Does not work does not look for work	22.9	Prep	HH Head	18 to less than 35	no apparent disability	A	0	0	0	0	0	0	0	0	0	0	0	0	0	0	0	0	0
573	5735	Cairo	urban	urban governorate	male	6	No Disablity	yes	no	yes	no	no	no	no	no	no	no	The child is not transeferred for suspected delay	Illeterate	No Apaprent Disability	A	3	1	2	Wife of HH head	Does not work does not look for work	27.1	Prep	HH Head	18 to less than 35	no apparent disability	A	0	0	0	0	0	0	0	0	0	0	0	0	0	0	0	0	0
573	5736	Cairo	urban	urban governorate	female	6	No Disablity	yes	no	yes	no	no	no	no	no	no	no	The child is not transeferred for suspected delay	Illeterate	No Apaprent Disability	A	3	1	2	Wife of HH head	Does not work does not look for work	27.1	Prep	HH Head	18 to less than 35	no apparent disability	A	0	0	0	0	0	0	0	0	0	0	0	0	0	0	0	0	0
574	5743	Cairo	urban	urban governorate	female	4	No Disablity	yes	no	yes	no	no	no	no	no	no	no	The child is not transeferred for suspected delay	High School and technical	No Apaprent Disability	A	2			HH Head	work (paid-unpaid-his own-employer)	24.6	the child has no father in the HH	the child has no mother is not in the HH	18 to less than 35	99	#N/A	0	0	0	0	0	0	0	0	0	0	0	0	0	0	0	0	0
574	5744	Cairo	urban	urban governorate	female	4	No Disablity	yes	no	yes	no	no	no	no	no	no	no	The child is not transeferred for suspected delay	High School and technical	No Apaprent Disability	A	2			HH Head	work (paid-unpaid-his own-employer)	28.8	the child has no father in the HH	the child has no mother is not in the HH	18 to less than 35	99	#N/A	0	0	0	0	0	0	0	0	0	0	0	0	0	0	0	0	0
575	5753	Cairo	urban	urban governorate	male	5	No Disablity	yes	no	yes	no	no	yes	no	no	no	no	The child is not transeferred for suspected delay	university	No Apaprent Disability	A	3			Wife of HH head	Does not work does not look for work	24.6	Read and write	HH Head	18 to less than 35	no apparent disability	A	0	0	0	0	0	0	0	0	0	0	0	0	0	0	0	0	0
575	5754	Cairo	urban	urban governorate	male	5	No Disablity	yes	no	yes	no	no	yes	no	no	no	no	The child is not transeferred for suspected delay	university	No Apaprent Disability	A	3			Wife of HH head	Does not work does not look for work	26.4	Read and write	HH Head	18 to less than 35	no apparent disability	A	0	0	0	0	0	0	0	0	0	0	0	0	0	0	0	0	0
576	5765	Cairo	urban	urban governorate	male	6	Disable	no	no	no	no	no	yes	no	yes	no	no	The child is transferred for suspected delay	High School and technical	No Apaprent Disability	A	2			Wife of HH head	Does not work does not look for work	31.3	Primary	HH Head	18 to less than 35	no apparent disability	A	0	0	0	yes	yes	yes	yes	yes	yes	yes	yes	yes	yes	0	0	0	0
578	5784	Cairo	urban	urban governorate	female	6	No Disablity	yes	no	no	no	no	no	no	no	no	no	The child is not transeferred for suspected delay	High School and technical	No Apaprent Disability	A	3			Wife of HH head	Does not work does not look for work	27.8	High School and technical	HH Head	18 to less than 35	no apparent disability	A	0	0	0	0	0	0	0	0	0	0	0	0	0	0	0	0	0
578	5785	Cairo	urban	urban governorate	female	6	No Disablity	yes	no	no	no	no	no	no	no	no	no	The child is not transeferred for suspected delay	High School and technical	No Apaprent Disability	A	3			Wife of HH head	Does not work does not look for work	28.8	High School and technical	HH Head	18 to less than 35	no apparent disability	A	0	0	0	0	0	0	0	0	0	0	0	0	0	0	0	0	0
578	5786	Cairo	urban	urban governorate	male	6	No Disablity	yes	no	yes	no	no	no	no	no	yes	no	The child is not transeferred for suspected delay	High School and technical	No Apaprent Disability	A	3			Wife of HH head	Does not work does not look for work	30.6	High School and technical	HH Head	18 to less than 35	no apparent disability	A	0	0	0	0	0	0	0	0	0	0	0	0	0	0	0	0	0
579	5793	Cairo	urban	urban governorate	male	5	No Disablity	yes	no	yes	no	no	no	no	no	no	no	The child is not transeferred for suspected delay	university	No Apaprent Disability	A	3	1	2	Wife of HH head	Does not work does not look for work	24.8	university	HH Head	18 to less than 35	no apparent disability	A	0	0	0	0	0	0	0	0	0	0	0	0	0	0	0	0	0
579	5794	Cairo	urban	urban governorate	female	5	No Disablity	yes	no	yes	no	yes	no	no	no	no	no	The child is not transeferred for suspected delay	university	No Apaprent Disability	A	3	1	2	Wife of HH head	Does not work does not look for work	24.8	university	HH Head	18 to less than 35	no apparent disability	A	0	0	0	0	0	0	0	0	0	0	0	0	0	0	0	0	0
580	5803	Cairo	urban	urban governorate	female	4	No Disablity	yes	no	no	no	no	no	no	no	no	no	The child is not transeferred for suspected delay	High School and technical	No Apaprent Disability	A	2			Wife of HH head	Does not work does not look for work	19.9	High School and technical	HH Head	18 to less than 35	no apparent disability	A	0	0	0	0	0	0	0	0	0	0	0	0	0	0	0	0	0
581	5813	Cairo	urban	urban governorate	female	3	No Disablity	yes	no	yes	no	no	no	no	no	yes	no	The child is not transeferred for suspected delay	Prep	No Apaprent Disability	A	1			Wife of HH head	Does not work does not look for work	34.6	High School and technical	HH Head	18 to less than 35	no apparent disability	A	0	0	0	0	0	0	0	0	0	0	0	0	0	0	0	0	0
582	5825	Cairo	urban	urban governorate	female	5	No Disablity	yes	no	yes	no	no	no	no	no	no	no	The child is not transeferred for suspected delay	High School and technical	No Apaprent Disability	A	1			Wife of HH head	work (paid-unpaid-his own-employer)	28.3	High School and technical	HH Head	18 to less than 35	no apparent disability	A	0	0	0	0	0	0	0	0	0	0	0	0	0	0	0	0	0
583	5834	Cairo	urban	urban governorate	male	4	No Disablity	yes	no	yes	no	no	no	no	no	no	no	The child is transferred for suspected delay	Primary	No Apaprent Disability	A	1			Wife of HH head	Does not work does not look for work	32.6	Prep	HH Head	18 to less than 35	no apparent disability	A	0	0	0	0	0	0	0	0	0	0	0	0	0	0	0	0	0
584	5843	Cairo	urban	urban governorate	female	5	No Disablity	yes	no	no	no	no	yes	no	no	no	no	The child is not transeferred for suspected delay	Above intermediate	No Apaprent Disability	A	3			Wife of HH head	Does not work does not look for work	20.7	Above intermediate	HH Head	18 to less than 35	no apparent disability	A	0	0	0	0	0	0	0	0	0	0	0	0	0	0	0	0	0
585	5853	Cairo	urban	urban governorate	female	5	No Disablity	yes	no	no	no	no	yes	no	no	no	no	The child is not transeferred for suspected delay	university	No Apaprent Disability	A	3			Wife of HH head	Does not work does not look for work	30.3	university	HH Head	18 to less than 35	no apparent disability	A	0	0	0	0	0	0	0	0	0	0	0	0	0	0	0	0	0
587	5873	Cairo	urban	urban governorate	female	6	No Disablity	yes	no	no	no	no	no	no	no	no	no	The child is not transeferred for suspected delay	Above intermediate	No Apaprent Disability	A	3			Wife of HH head	Does not work does not look for work	27.6	university	HH Head	18 to less than 35	no apparent disability	A	0	0	0	0	0	0	0	0	0	0	0	0	0	0	0	0	0
587	5874	Cairo	urban	urban governorate	female	6	No Disablity	yes	no	no	no	no	no	no	no	no	no	The child is not transeferred for suspected delay	Above intermediate	No Apaprent Disability	A	3			Wife of HH head	Does not work does not look for work	30.2	university	HH Head	18 to less than 35	no apparent disability	A	0	0	0	0	0	0	0	0	0	0	0	0	0	0	0	0	0
589	5894	Cairo	urban	urban governorate	female	6	No Disablity	yes	no	no	no	no	yes	no	no	no	no	The child is not transeferred for suspected delay	university	No Apaprent Disability	A	3			Wife of HH head	Does not work does not look for work	26.8	university	HH Head	18 to less than 35	no apparent disability	A	0	0	0	0	0	0	0	0	0	0	0	0	0	0	0	0	0
591	5914	Cairo	urban	urban governorate	female	4	No Disablity	yes	no	no	no	no	yes	no	no	no	no	The child is not transeferred for suspected delay	university	No Apaprent Disability	A	1			Wife of HH head	Does not work does not look for work	32.9	university	HH Head	18 to less than 35	no apparent disability	A	0	0	0	0	0	0	0	0	0	0	0	0	0	0	0	0	0
593	5935	Cairo	urban	urban governorate	male	5	No Disablity	yes	no	no	no	no	no	no	no	no	no	The child is not transeferred for suspected delay	university	No Apaprent Disability	A	1			Wife of HH head	work (paid-unpaid-his own-employer)	42.3	university	HH Head	40 +	no apparent disability	A	0	0	0	0	0	0	0	0	0	0	0	0	0	0	0	0	0
594	5946	Cairo	urban	urban governorate	male	6	No Disablity	yes	no	no	no	no	yes	no	no	no	no	The child is not transeferred for suspected delay	university	No Apaprent Disability	A	1			Wife of HH head	Does not work does not look for work	27.9	university	HH Head	18 to less than 35	no apparent disability	A	0	0	0	0	0	0	0	0	0	0	0	0	0	0	0	0	0
597	5975	Cairo	urban	urban governorate	male	6	No Disablity	yes	no	no	no	no	no	no	no	no	no	The child is not transeferred for suspected delay	university	No Apaprent Disability	A	2			Wife of HH head	work (paid-unpaid-his own-employer)	31.2	university	HH Head	18 to less than 35	no apparent disability	A	0	0	0	0	0	0	0	0	0	0	0	0	0	0	0	0	0
598	5983	Cairo	urban	urban governorate	male	6	No Disablity	yes	no	no	no	no	yes	no	no	no	no	The child is not transeferred for suspected delay	university	No Apaprent Disability	A	4	1	2	Wife of HH head	Does not work does not look for work	24.1	Above intermediate	HH Head	18 to less than 35	no apparent disability	A	0	0	0	0	0	0	0	0	0	0	0	0	0	0	0	0	0
598	5984	Cairo	urban	urban governorate	male	6	No Disablity	yes	no	no	no	no	yes	no	no	no	no	The child is not transeferred for suspected delay	university	No Apaprent Disability	A	4	1	2	Wife of HH head	Does not work does not look for work	24.1	Above intermediate	HH Head	18 to less than 35	no apparent disability	A	0	0	0	0	0	0	0	0	0	0	0	0	0	0	0	0	0
598	5985	Cairo	urban	urban governorate	male	6	No Disablity	yes	no	no	no	no	yes	no	no	no	no	The child is not transeferred for suspected delay	university	No Apaprent Disability	A	4			Wife of HH head	Does not work does not look for work	27.3	Above intermediate	HH Head	18 to less than 35	no apparent disability	A	0	0	0	0	0	0	0	0	0	0	0	0	0	0	0	0	0
601	6013	Cairo	urban	urban governorate	male	5	No Disablity	yes	no	no	no	no	no	no	no	no	no	The child is not transeferred for suspected delay	Illeterate	No Apaprent Disability	A	3			Wife of HH head	Does not work does not look for work	19.8	Illeterate	HH Head	18 to less than 35	no apparent disability	A	0	0	0	0	0	0	0	0	0	0	0	0	0	0	0	0	0
601	6014	Cairo	urban	urban governorate	female	5	No Disablity	yes	no	no	no	no	no	no	no	no	no	The child is transferred for suspected delay	Illeterate	No Apaprent Disability	A	3			Wife of HH head	Does not work does not look for work	21.8	Illeterate	HH Head	18 to less than 35	no apparent disability	A	0	0	0	yes	0	0	0	yes	0	0	0	0	0	0	yes	0	0
602	6028	Cairo	urban	urban governorate	female	8	No Disablity	yes	no	no	no	no	no	no	no	no	no	The child is not transeferred for suspected delay	university	No Apaprent Disability	A	1			Wife of HH head	Does not work does not look for work	47.6	university	HH Head	40 +	no apparent disability	A	0	0	0	0	0	0	0	0	0	0	0	0	0	0	0	0	0
603	6033	Cairo	urban	urban governorate	female	5	No Disablity	yes	no	no	no	no	no	no	no	no	no	The child is not transeferred for suspected delay	university	No Apaprent Disability	A	3			Wife of HH head	Does not work does not look for work	24.9	university	HH Head	18 to less than 35	no apparent disability	A	0	0	0	0	0	0	0	0	0	0	0	0	0	0	0	0	0
603	6034	Cairo	urban	urban governorate	male	5	No Disablity	yes	no	no	no	no	no	no	no	no	no	The child is not transeferred for suspected delay	university	No Apaprent Disability	A	3			Wife of HH head	Does not work does not look for work	27.8	university	HH Head	18 to less than 35	no apparent disability	A	0	0	0	0	0	0	0	0	0	0	0	0	0	0	0	0	0
605	6053	Cairo	urban	urban governorate	male	4	No Disablity	yes	no	no	no	no	no	no	no	no	no	The child is not transeferred for suspected delay	4 years istitute	No Apaprent Disability	A	2			Wife of HH head	Does not work does not look for work	26.2	4 years istitute	HH Head	18 to less than 35	no apparent disability	A	0	0	0	0	0	0	0	0	0	0	0	0	0	0	0	0	0
606	6064	Cairo	urban	urban governorate	male	6	No Disablity	yes	no	no	no	no	yes	no	no	no	no	The child is transferred for suspected delay	Illeterate	No Apaprent Disability	A	3			Wife of HH head	Does not work does not look for work	21.1	Above intermediate	HH Head	18 to less than 35	no apparent disability	A	0	0	0	yes	0	0	0	0	yes	0	0	yes	0	0	0	0	0
606	6065	Cairo	urban	urban governorate	female	6	No Disablity	yes	no	no	no	no	yes	no	no	no	no	The child is not transeferred for suspected delay	Illeterate	No Apaprent Disability	A	3			Wife of HH head	Does not work does not look for work	22.7	Above intermediate	HH Head	18 to less than 35	no apparent disability	A	0	0	0	0	0	0	0	0	0	0	0	0	0	0	0	0	0
607	6075	Cairo	urban	urban governorate	female	6	No Disablity	yes	no	no	no	no	no	no	no	no	no	The child is not transeferred for suspected delay	Illeterate	No Apaprent Disability	A	2			Wife of HH head	Does not work does not look for work	25.4	Above intermediate	HH Head	18 to less than 35	no apparent disability	A	0	0	0	0	0	0	0	0	0	0	0	0	0	0	0	0	0
607	6076	Cairo	urban	urban governorate	male	6	No Disablity	yes	no	no	no	no	no	no	no	no	no	The child is not transeferred for suspected delay	Illeterate	No Apaprent Disability	A	2			Wife of HH head	Does not work does not look for work	28.5	Above intermediate	HH Head	18 to less than 35	no apparent disability	A	0	0	0	0	0	0	0	0	0	0	0	0	0	0	0	0	0
609	6093	Cairo	urban	urban governorate	female	5	No Disablity	yes	no	no	no	no	no	no	no	no	no	The child is not transeferred for suspected delay	Illeterate	No Apaprent Disability	A	3			Wife of HH head	Does not work does not look for work	20.8	Illeterate	HH Head	18 to less than 35	no apparent disability	A	0	0	0	0	0	0	0	0	0	0	0	0	0	0	0	0	0
614	6143	Cairo	urban	urban governorate	female	6	No Disablity	yes	no	no	no	no	yes	no	no	no	no	The child is not transeferred for suspected delay	Illeterate	No Apaprent Disability	A	4	1	2	Wife of HH head	Does not work does not look for work	22.8	Above intermediate	HH Head	18 to less than 35	no apparent disability	A	0	0	0	0	0	0	0	0	0	0	0	0	0	0	0	0	0
614	6144	Cairo	urban	urban governorate	female	6	No Disablity	yes	no	no	no	no	yes	no	no	no	no	The child is not transeferred for suspected delay	Illeterate	No Apaprent Disability	A	4	1	2	Wife of HH head	Does not work does not look for work	22.8	Above intermediate	HH Head	18 to less than 35	no apparent disability	A	0	0	0	0	0	0	0	0	0	0	0	0	0	0	0	0	0
614	6145	Cairo	urban	urban governorate	male	6	No Disablity	yes	no	no	no	no	no	no	no	no	no	The child is transferred for suspected delay	Illeterate	No Apaprent Disability	A	4			Wife of HH head	Does not work does not look for work	25.8	Above intermediate	HH Head	18 to less than 35	no apparent disability	A	0	0	0	yes	0	yes	0	0	0	0	0	0	0	0	0	0	0
615	6153	Cairo	urban	urban governorate	male	4	No Disablity	yes	no	no	no	no	yes	no	no	yes	no	The child is not transeferred for suspected delay	Illeterate	No Apaprent Disability	A	2			Wife of HH head	Does not work does not look for work	18.8	Above intermediate	HH Head	18 to less than 35	no apparent disability	A	0	0	0	0	0	0	0	0	0	0	0	0	0	0	0	0	0
616	6164	Cairo	urban	urban governorate	male	4	No Disablity	yes	no	no	no	no	no	no	no	no	no	The child is transferred for suspected delay	Illeterate	No Apaprent Disability	A	1			Wife of HH head	Does not work does not look for work	23.9	Illeterate	HH Head	18 to less than 35	no apparent disability	A	0	0	0	yes	0	0	0	0	yes	0	0	0	0	0	0	0	0
617	6174	Cairo	urban	urban governorate	male	6	No Disablity	yes	no	no	no	no	no	no	no	no	no	The child is not transeferred for suspected delay	Above intermediate	No Apaprent Disability	A	1			Wife of HH head	Does not work does not look for work	22.3	4 years istitute	HH Head	18 to less than 35	no apparent disability	A	0	0	0	0	0	0	0	0	0	0	0	0	0	0	0	0	0
621	6215	Cairo	urban	urban governorate	female	6	No Disablity	yes	no	no	no	no	no	no	no	no	no	The child is not transeferred for suspected delay	Illeterate	No Apaprent Disability	A	2			Wife of HH head	Does not work does not look for work	25.3	Read and write	HH Head	18 to less than 35	no apparent disability	A	0	0	0	0	0	0	0	0	0	0	0	0	0	0	0	0	0
622	6223	Cairo	urban	urban governorate	male	4	No Disablity	yes	no	no	no	no	no	no	no	no	no	The child is transferred for suspected delay	Illeterate	No Apaprent Disability	A	2			Wife of HH head	Does not work does not look for work	11.5	Prep	HH Head	less than 15	no apparent disability	A	0	0	0	yes	0	yes	0	0	0	0	0	yes	0	0	0	0	0
624	6244	Cairo	urban	urban governorate	female	5	No Disablity	yes	no	no	no	no	no	no	no	no	no	The child is not transeferred for suspected delay	university	Apparent disability	C	2			Wife of HH head	Does not work does not look for work	26.5	university	HH Head	18 to less than 35	no apparent disability	A	0	0	0	0	0	0	0	0	0	0	0	0	0	0	0	0	0
625	6253	Cairo	urban	urban governorate	female	4	Disable	yes	no	no	no	no	yes	no	no	no	no	The child is not transeferred for suspected delay	university	No Apaprent Disability	A	2			Wife of HH head	Does not work does not look for work	24.2	university	HH Head	18 to less than 35	aparent disability	C	0	0	0	0	0	0	0	0	0	0	0	0	0	0	0	0	0
625	6254	Cairo	urban	urban governorate	male	4	Disable	yes	no	no	no	yes	yes	no	no	no	no	The child is not transeferred for suspected delay	university	No Apaprent Disability	A	2			Wife of HH head	Does not work does not look for work	25.3	university	HH Head	18 to less than 35	aparent disability	C	0	0	0	0	0	0	0	0	0	0	0	0	0	0	0	0	0
627	6273	Cairo	urban	urban governorate	female	3	No Disablity	yes	no	no	no	no	no	no	no	no	no	The child is not transeferred for suspected delay	Illeterate	No Apaprent Disability	A	1			Wife of HH head	Does not work does not look for work	37.2	High School and technical	HH Head	35 to less than 40	no apparent disability	A	0	0	0	0	0	0	0	0	0	0	0	0	0	0	0	0	0
628	6283	Cairo	urban	urban governorate	male	6	No Disablity	yes	no	no	no	no	yes	no	no	no	no	The child is not transeferred for suspected delay	High School and technical	No Apaprent Disability	A	4			Wife of HH head	Does not work does not look for work	20.8	High School and technical	HH Head	18 to less than 35	no apparent disability	A	0	0	0	0	0	0	0	0	0	0	0	0	0	0	0	0	0
628	6284	Cairo	urban	urban governorate	female	6	No Disablity	yes	no	no	no	no	no	no	no	no	no	The child is transferred for suspected delay	High School and technical	No Apaprent Disability	A	4			Wife of HH head	Does not work does not look for work	24.2	High School and technical	HH Head	18 to less than 35	no apparent disability	A	0	0	0	yes	0	0	yes	0	0	0	0	0	0	0	yes	0	0
629	6294	Cairo	urban	urban governorate	female	6	No Disablity	yes	no	no	no	no	no	no	no	no	no	The child is transferred for suspected delay	Read and write	No Apaprent Disability	A	3			Wife of HH head	Does not work does not look for work	15.4	Prep	HH Head	15 to less than 18	no apparent disability	A	0	0	0	yes	yes	yes	yes	yes	0	yes	0	0	yes	0	0	0	0
629	6295	Cairo	urban	urban governorate	female	6	No Disablity	yes	no	no	no	no	yes	no	no	no	no	The child is not transeferred for suspected delay	Read and write	No Apaprent Disability	A	3			Wife of HH head	Does not work does not look for work	19.6	Prep	HH Head	18 to less than 35	no apparent disability	A	0	0	0	0	0	0	0	0	0	0	0	0	0	0	0	0	0
631	6313	Cairo	urban	urban governorate	female	5	No Disablity	yes	no	no	no	no	no	no	no	no	no	The child is not transeferred for suspected delay	Illeterate	No Apaprent Disability	A	2			Wife of HH head	Does not work does not look for work	19.1	Illeterate	HH Head	18 to less than 35	no apparent disability	A	0	0	0	0	0	0	0	0	0	0	0	0	0	0	0	0	0
632	6323	Cairo	urban	urban governorate	female	6	No Disablity	yes	no	no	no	no	no	no	no	no	no	The child is not transeferred for suspected delay	Read and write	No Apaprent Disability	A	4			Wife of HH head	Does not work does not look for work	18.8	Read and write	HH Head	18 to less than 35	no apparent disability	A	0	0	0	0	0	0	0	0	0	0	0	0	0	0	0	0	0
632	6324	Cairo	urban	urban governorate	male	6	No Disablity	yes	no	no	no	no	no	no	no	no	no	The child is not transeferred for suspected delay	Read and write	No Apaprent Disability	A	4			Wife of HH head	Does not work does not look for work	20.3	Read and write	HH Head	18 to less than 35	no apparent disability	A	0	0	0	0	0	0	0	0	0	0	0	0	0	0	0	0	0
633	6335	Cairo	urban	urban governorate	male	6	No Disablity	yes	no	no	no	no	yes	no	no	yes	no	The child is not transeferred for suspected delay	Illeterate	No Apaprent Disability	A	1			Wife of HH head	Does not work does not look for work	33.8	Read and write	HH Head	18 to less than 35	no apparent disability	A	0	0	0	0	0	0	0	0	0	0	0	0	0	0	0	0	0
634	6347	Cairo	urban	urban governorate	female	7	No Disablity	yes	yes	no	no	yes	yes	no	no	yes	no	The child is transferred for suspected delay	Read and write	No Apaprent Disability	A	1			Wife of HH head	Does not work does not look for work	28.7	High School and technical	HH Head	18 to less than 35	no apparent disability	A	0	0	0	yes	0	0	0	0	0	0	0	yes	yes	0	0	0	0
635	6353	Cairo	urban	urban governorate	female	5	No Disablity	no	no	no	no	no	no	no	no	no	no	The child is not transeferred for suspected delay	Read and write	No Apaprent Disability	A	3			HH Head	work (paid-unpaid-his own-employer)	33.3	the child has no father in the HH	the child has no mother is not in the HH	18 to less than 35	99	#N/A	0	0	0	0	0	0	0	0	0	0	0	0	0	0	0	0	0
635	6354	Cairo	urban	urban governorate	male	5	No Disablity	yes	no	no	no	no	no	no	no	no	no	The child is not transeferred for suspected delay	Read and write	No Apaprent Disability	A	3			HH Head	work (paid-unpaid-his own-employer)	34.2	the child has no father in the HH	the child has no mother is not in the HH	18 to less than 35	99	#N/A	0	0	0	0	0	0	0	0	0	0	0	0	0	0	0	0	0
636	6363	Cairo	urban	urban governorate	female	5	No Disablity	yes	no	no	no	no	no	no	no	no	no	The child is not transeferred for suspected delay	Read and write	No Apaprent Disability	A	3			Wife of HH head	Does not work does not look for work	14.4	Read and write	HH Head	less than 15	no apparent disability	A	0	0	0	0	0	0	0	0	0	0	0	0	0	0	0	0	0
636	6364	Cairo	urban	urban governorate	female	5	No Disablity	yes	no	no	no	no	no	no	no	no	no	The child is not transeferred for suspected delay	Read and write	No Apaprent Disability	A	3			Wife of HH head	Does not work does not look for work	15	Read and write	HH Head	15 to less than 18	no apparent disability	A	0	0	0	0	0	0	0	0	0	0	0	0	0	0	0	0	0
639	6394	Cairo	urban	urban governorate	male	5	No Disablity	yes	no	no	no	no	no	no	no	no	no	The child is not transeferred for suspected delay	Prep	No Apaprent Disability	A	2			Wife of HH head	Does not work does not look for work	22.1	Read and write	HH Head	18 to less than 35	no apparent disability	A	0	0	0	0	0	0	0	0	0	0	0	0	0	0	0	0	0
641	6413	Cairo	urban	urban governorate	male	6	No Disablity	yes	no	no	no	no	no	no	no	no	no	The child is not transeferred for suspected delay	Illeterate	No Apaprent Disability	A	4			Wife of HH head	Does not work does not look for work	17.3	Illeterate	HH Head	15 to less than 18	no apparent disability	A	0	0	0	0	0	0	0	0	0	0	0	0	0	0	0	0	0
641	6414	Cairo	urban	urban governorate	female	6	No Disablity	no	no	no	no	no	no	no	no	no	no	The child is not transeferred for suspected delay	Illeterate	No Apaprent Disability	A	4			Wife of HH head	Does not work does not look for work	21.8	Illeterate	HH Head	18 to less than 35	no apparent disability	A	0	0	0	0	0	0	0	0	0	0	0	0	0	0	0	0	0
642	6425	Cairo	urban	urban governorate	female	7	No Disablity	yes	no	no	no	no	no	no	no	no	no	The child is not transeferred for suspected delay	High School and technical	No Apaprent Disability	A	3			Wife of HH head	Does not work does not look for work	24.6	High School and technical	HH Head	18 to less than 35	no apparent disability	A	0	0	0	0	0	0	0	0	0	0	0	0	0	0	0	0	0
642	6426	Cairo	urban	urban governorate	female	7	No Disablity	yes	no	no	no	no	no	no	no	no	no	The child is not transeferred for suspected delay	High School and technical	No Apaprent Disability	A	3			Wife of HH head	Does not work does not look for work	27.1	High School and technical	HH Head	18 to less than 35	no apparent disability	A	0	0	0	0	0	0	0	0	0	0	0	0	0	0	0	0	0
643	6434	Cairo	urban	urban governorate	female	5	No Disablity	yes	no	no	no	no	no	no	no	no	no	The child is not transeferred for suspected delay	university	Apparent disability	C	2			Wife of HH head	Does not work does not look for work	31.4	university	HH Head	18 to less than 35	aparent disability	C	0	0	0	0	0	0	0	0	0	0	0	0	0	0	0	0	0
643	6435	Cairo	urban	urban governorate	female	5	No Disablity	yes	no	no	no	no	no	no	no	no	no	The child is not transeferred for suspected delay	university	Apparent disability	C	2			Wife of HH head	Does not work does not look for work	33	university	HH Head	18 to less than 35	aparent disability	C	0	0	0	0	0	0	0	0	0	0	0	0	0	0	0	0	0
645	6455	Cairo	urban	urban governorate	male	5	No Disablity	yes	no	no	yes	no	yes	no	no	yes	no	The child is transferred for suspected delay	university	No Apaprent Disability	A	1			Wife of HH head	Does not work does not look for work	31.3	Primary	HH Head	18 to less than 35	no apparent disability	A	0	0	0	0	0	0	0	0	0	0	0	0	0	0	0	0	0
646	6463	Cairo	urban	urban governorate	male	6	No Disablity	yes	no	no	no	no	no	no	no	no	no	The child is transferred for suspected delay	university	Apparent disability	C	4			Wife of HH head	Does not work does not look for work	23.5	university	HH Head	18 to less than 35	no apparent disability	A	0	0	0	0	0	0	0	0	0	0	0	0	0	0	0	0	0
646	6464	Cairo	urban	urban governorate	male	6	No Disablity	yes	no	no	no	no	no	no	no	no	no	The child is not transeferred for suspected delay	university	Apparent disability	C	4			Wife of HH head	Does not work does not look for work	26.3	university	HH Head	18 to less than 35	no apparent disability	A	0	0	0	0	0	0	0	0	0	0	0	0	0	0	0	0	0
647	6473	Cairo	urban	urban governorate	male	5	No Disablity	yes	no	no	no	no	no	no	no	no	no	The child is not transeferred for suspected delay	Prep	No Apaprent Disability	A	3			Wife of HH head	Does not work does not look for work	21.5	Primary	HH Head	18 to less than 35	no apparent disability	A	0	0	0	0	0	0	0	0	0	0	0	0	0	0	0	0	0
647	6474	Cairo	urban	urban governorate	male	5	No Disablity	yes	no	no	no	no	no	no	no	no	no	The child is not transeferred for suspected delay	Prep	No Apaprent Disability	A	3			Wife of HH head	Does not work does not look for work	23.7	Primary	HH Head	18 to less than 35	no apparent disability	A	0	0	0	0	0	0	0	0	0	0	0	0	0	0	0	0	0
648	6485	Cairo	urban	urban governorate	male	8	No Disablity	yes	no	no	no	no	no	no	no	no	no	The child is not transeferred for suspected delay	High School and technical	No Apaprent Disability	A	1			Wife of HH head	Does not work does not look for work	29	university	HH Head	18 to less than 35	no apparent disability	A	0	0	0	0	0	0	0	0	0	0	0	0	0	0	0	0	0
650	6503	Cairo	urban	urban governorate	male	6	No Disablity	yes	no	yes	no	no	no	no	no	no	no	The child is not transeferred for suspected delay	Above intermediate	No Apaprent Disability	A	4			Wife of HH head	Does not work does not look for work	27.4	Above intermediate	HH Head	18 to less than 35	no apparent disability	A	0	0	0	0	0	0	0	0	0	0	0	0	0	0	0	0	0
653	6535	Cairo	urban	urban governorate	female	5	Disable	yes	no	no	no	no	no	no	no	no	no	The child is not transeferred for suspected delay	High School and technical	No Apaprent Disability	A	1			Wife of HH head	Does not work does not look for work	35.6	High School and technical	HH Head	35 to less than 40	no apparent disability	A	0	0	0	0	0	0	0	0	0	0	0	0	0	0	0	0	0
654	6543	Cairo	urban	urban governorate	male	4	No Disablity	yes	no	no	no	no	no	no	no	no	no	The child is not transeferred for suspected delay	High School and technical	No Apaprent Disability	A	2			Wife of HH head	Does not work does not look for work	23.8	Above intermediate	HH Head	18 to less than 35	no apparent disability	A	0	0	0	0	0	0	0	0	0	0	0	0	0	0	0	0	0
654	6544	Cairo	urban	urban governorate	male	4	No Disablity	yes	no	no	no	no	no	no	no	no	no	The child is not transeferred for suspected delay	High School and technical	No Apaprent Disability	A	2			Wife of HH head	Does not work does not look for work	24.8	Above intermediate	HH Head	18 to less than 35	no apparent disability	A	0	0	0	0	0	0	0	0	0	0	0	0	0	0	0	0	0
655	6553	Cairo	urban	urban governorate	female	4	No Disablity	yes	no	yes	no	no	yes	no	no	no	no	The child is not transeferred for suspected delay	university	No Apaprent Disability	A	2			Wife of HH head	Does not work does not look for work	30.1	Above intermediate	HH Head	18 to less than 35	no apparent disability	A	0	0	0	0	0	0	0	0	0	0	0	0	0	0	0	0	0
655	6554	Cairo	urban	urban governorate	male	4	No Disablity	yes	no	yes	no	no	yes	no	no	no	no	The child is not transeferred for suspected delay	university	No Apaprent Disability	A	2			Wife of HH head	Does not work does not look for work	32.2	Above intermediate	HH Head	18 to less than 35	no apparent disability	A	0	0	0	0	0	0	0	0	0	0	0	0	0	0	0	0	0
656	6565	Cairo	urban	urban governorate	male	5	No Disablity	yes	no	yes	no	no	no	no	no	no	no	The child is not transeferred for suspected delay	Read and write	No Apaprent Disability	A	1			Wife of HH head	Does not work does not look for work	41.9	Primary	HH Head	40 +	no apparent disability	A	0	0	0	0	0	0	0	0	0	0	0	0	0	0	0	0	0
658	6583	Cairo	urban	urban governorate	female	5	No Disablity	yes	no	yes	no	no	no	no	no	no	no	The child is not transeferred for suspected delay	university	No Apaprent Disability	A	3			Wife of HH head	Does not work does not look for work	25.9	university	HH Head	18 to less than 35	no apparent disability	A	0	0	0	0	0	0	0	0	0	0	0	0	0	0	0	0	0
659	6594	Cairo	urban	urban governorate	male	4	No Disablity	yes	no	yes	no	no	no	no	no	no	no	The child is not transeferred for suspected delay	High School and technical	No Apaprent Disability	A	1			Wife of HH head	Does not work does not look for work	29	university	HH Head	18 to less than 35	no apparent disability	A	0	0	0	0	0	0	0	0	0	0	0	0	0	0	0	0	0
660	6605	Cairo	urban	urban governorate	male	6	No Disablity	yes	no	yes	no	no	yes	no	no	no	no	The child is not transeferred for suspected delay	High School and technical	No Apaprent Disability	A	2			Wife of HH head	Does not work does not look for work	29.4	Prep	HH Head	18 to less than 35	no apparent disability	A	0	0	0	0	0	0	0	0	0	0	0	0	0	0	0	0	0
661	6616	Cairo	urban	urban governorate	female	6	No Disablity	yes	no	yes	no	no	no	no	no	no	no	The child is not transeferred for suspected delay	Read and write	No Apaprent Disability	A	1			Wife of HH head	Does not work does not look for work	30.1	Read and write	HH Head	18 to less than 35	no apparent disability	A	0	0	0	0	0	0	0	0	0	0	0	0	0	0	0	0	0
663	6632	Cairo	urban	urban governorate	female	5	No Disablity	yes	no	no	no	no	no	no	no	no	no	The child is not transeferred for suspected delay	Illeterate	No Apaprent Disability	A	3			HH Head	work (paid-unpaid-his own-employer)	21.4	the child has no father in the HH	the child has no mother is not in the HH	18 to less than 35	99	#N/A	0	0	0	0	0	0	0	0	0	0	0	0	0	0	0	0	0
663	6633	Cairo	urban	urban governorate	female	5	No Disablity	yes	no	no	no	no	no	no	no	no	no	The child is not transeferred for suspected delay	Illeterate	No Apaprent Disability	A	3			HH Head	work (paid-unpaid-his own-employer)	21.8	the child has no father in the HH	the child has no mother is not in the HH	18 to less than 35	99	#N/A	0	0	0	0	0	0	0	0	0	0	0	0	0	0	0	0	0
664	6644	Cairo	urban	urban governorate	male	5	No Disablity	yes	no	yes	no	no	no	no	no	no	no	The child is not transeferred for suspected delay	Read and write	No Apaprent Disability	A	2			Wife of HH head	Does not work does not look for work	19.7	Read and write	HH Head	18 to less than 35	no apparent disability	A	0	0	0	0	0	0	0	0	0	0	0	0	0	0	0	0	0
666	6663	Cairo	urban	urban governorate	male	5	No Disablity	yes	no	yes	no	no	no	no	no	no	no	The child is not transeferred for suspected delay	university	No Apaprent Disability	A	2			Wife of HH head	Does not work does not look for work	23.3	university	HH Head	18 to less than 35	no apparent disability	A	0	0	0	0	0	0	0	0	0	0	0	0	0	0	0	0	0
666	6664	Cairo	urban	urban governorate	female	5	No Disablity	yes	no	yes	no	no	no	no	no	no	no	The child is not transeferred for suspected delay	university	No Apaprent Disability	A	2			Wife of HH head	Does not work does not look for work	26.2	university	HH Head	18 to less than 35	no apparent disability	A	0	0	0	0	0	0	0	0	0	0	0	0	0	0	0	0	0
669	6694	Cairo	urban	urban governorate	male	4	No Disablity	yes	no	yes	no	no	no	no	no	no	no	The child is not transeferred for suspected delay	Prep	No Apaprent Disability	A	1			HH Head	Does not work does not look for work	27.8	the child has no father in the HH	the child has no mother is not in the HH	18 to less than 35	99	#N/A	0	0	0	0	0	0	0	0	0	0	0	0	0	0	0	0	0
670	6705	Cairo	urban	urban governorate	female	6	No Disablity	yes	no	no	no	no	no	no	no	no	no	The child is not transeferred for suspected delay	High School and technical	No Apaprent Disability	A	1			Wife of HH head	Does not work does not look for work	24.8	Read and write	HH Head	18 to less than 35	no apparent disability	A	0	0	0	0	0	0	0	0	0	0	0	0	0	0	0	0	0
671	6714	Cairo	urban	urban governorate	male	4	No Disablity	yes	no	yes	no	no	yes	no	no	no	no	The child is not transeferred for suspected delay	High School and technical	No Apaprent Disability	A	1			Wife of HH head	Does not work does not look for work	30.7	High School and technical	HH Head	18 to less than 35	no apparent disability	A	0	0	0	0	0	0	0	0	0	0	0	0	0	0	0	0	0
673	6734	Cairo	urban	urban governorate	female	5	No Disablity	yes	no	no	no	no	no	no	no	no	no	The child is not transeferred for suspected delay	Above intermediate	No Apaprent Disability	A	2			Wife of HH head	Does not work does not look for work	18.3	High School and technical	HH Head	18 to less than 35	no apparent disability	A	0	0	0	0	0	0	0	0	0	0	0	0	0	0	0	0	0
673	6735	Cairo	urban	urban governorate	female	5	No Disablity	yes	no	no	no	no	no	no	no	no	no	The child is not transeferred for suspected delay	Above intermediate	No Apaprent Disability	A	2			Wife of HH head	Does not work does not look for work	22.6	High School and technical	HH Head	18 to less than 35	no apparent disability	A	0	0	0	0	0	0	0	0	0	0	0	0	0	0	0	0	0
674	6743	Cairo	urban	urban governorate	female	4	No Disablity	yes	no	no	no	no	no	no	no	no	no	The child is not transeferred for suspected delay	High School and technical	No Apaprent Disability	A	2			Wife of HH head	Does not work does not look for work	19.9	High School and technical	HH Head	18 to less than 35	no apparent disability	A	0	0	0	0	0	0	0	0	0	0	0	0	0	0	0	0	0
675	6753	Cairo	urban	urban governorate	male	4	No Disablity	yes	no	yes	no	no	no	no	no	no	no	The child is not transeferred for suspected delay	High School and technical	No Apaprent Disability	A	2			Wife of HH head	Does not work does not look for work	18.6	university	HH Head	18 to less than 35	no apparent disability	A	0	0	0	0	0	0	0	0	0	0	0	0	0	0	0	0	0
678	6784	Cairo	urban	urban governorate	female	7	No Disablity	yes	no	yes	no	no	no	no	no	no	no	The child is not transeferred for suspected delay	Prep	No Apaprent Disability	A	3			Wife of HH head	Does not work does not look for work	20.3	Prep	HH Head	18 to less than 35	aparent disability	E	0	0	0	0	0	0	0	0	0	0	0	0	0	0	0	0	0
678	6785	Cairo	urban	urban governorate	female	7	No Disablity	yes	no	yes	no	no	no	no	no	no	no	The child is not transeferred for suspected delay	Prep	No Apaprent Disability	A	3			Wife of HH head	Does not work does not look for work	21.8	Prep	HH Head	18 to less than 35	aparent disability	E	0	0	0	0	0	0	0	0	0	0	0	0	0	0	0	0	0
679	6793	Cairo	urban	urban governorate	female	6	No Disablity	yes	no	no	no	no	no	no	no	no	no	The child is not transeferred for suspected delay	High School and technical	No Apaprent Disability	A	4			Wife of HH head	Does not work does not look for work	23	High School and technical	HH Head	18 to less than 35	no apparent disability	A	0	0	0	0	0	0	0	0	0	0	0	0	0	0	0	0	0
679	6794	Cairo	urban	urban governorate	male	6	No Disablity	yes	no	yes	no	no	no	no	no	no	no	The child is not transeferred for suspected delay	High School and technical	No Apaprent Disability	A	4			Wife of HH head	Does not work does not look for work	24.1	High School and technical	HH Head	18 to less than 35	no apparent disability	A	0	0	0	0	0	0	0	0	0	0	0	0	0	0	0	0	0
680	6803	Cairo	urban	urban governorate	female	5	No Disablity	yes	no	yes	no	no	yes	no	no	yes	no	The child is not transeferred for suspected delay	High School and technical	No Apaprent Disability	A	2			Wife of HH head	Does not work does not look for work	23.1	High School and technical	HH Head	18 to less than 35	no apparent disability	A	0	0	0	0	0	0	0	0	0	0	0	0	0	0	0	0	0
681	6813	Cairo	urban	urban governorate	female	5	No Disablity	yes	no	no	no	no	yes	no	no	no	no	The child is not transeferred for suspected delay	High School and technical	No Apaprent Disability	A	3			Wife of HH head	Does not work does not look for work	19.5	High School and technical	HH Head	18 to less than 35	no apparent disability	A	0	0	0	0	0	0	0	0	0	0	0	0	0	0	0	0	0
681	6814	Cairo	urban	urban governorate	female	5	No Disablity	yes	no	no	no	no	no	no	no	no	no	The child is not transeferred for suspected delay	High School and technical	No Apaprent Disability	A	3			Wife of HH head	Does not work does not look for work	21.3	High School and technical	HH Head	18 to less than 35	no apparent disability	A	0	0	0	0	0	0	0	0	0	0	0	0	0	0	0	0	0
684	6844	Cairo	urban	urban governorate	female	4	No Disablity	yes	no	yes	no	no	no	no	no	no	no	The child is not transeferred for suspected delay	Illeterate	No Apaprent Disability	A	1			Wife of HH head	work (paid-unpaid-his own-employer)	40.3	Read and write	HH Head	40 +	no apparent disability	A	0	0	0	0	0	0	0	0	0	0	0	0	0	0	0	0	0
686	6863	Cairo	urban	urban governorate	female	3	No Disablity	yes	no	yes	no	no	no	no	no	no	no	The child is not transeferred for suspected delay	Above intermediate	No Apaprent Disability	A	1			Wife of HH head	Does not work does not look for work	28	High School and technical	HH Head	18 to less than 35	no apparent disability	A	0	0	0	0	0	0	0	0	0	0	0	0	0	0	0	0	0
687	6874	Cairo	urban	urban governorate	male	4	No Disablity	yes	no	yes	no	no	yes	no	no	no	no	The child is not transeferred for suspected delay	the child has no moyther in the house	The child has no mother in the HH	99	1			his/her mother is not in the HH	The child has no mother in the HH	the child has no mother in the HH	the child has no father in the HH	the child has no mother is not in the HH	99	99	#N/A	0	0	0	0	0	0	0	0	0	0	0	0	0	0	0	0	0
688	6883	Cairo	urban	urban governorate	male	4	No Disablity	yes	no	yes	no	yes	no	no	no	no	no	The child is not transeferred for suspected delay	university	No Apaprent Disability	A	2			Wife of HH head	Does not work does not look for work	22.8	university	HH Head	18 to less than 35	no apparent disability	A	0	0	0	0	0	0	0	0	0	0	0	0	0	0	0	0	0
691	6913	Cairo	urban	urban governorate	female	3	No Disablity	yes	no	yes	no	no	no	no	no	no	no	The child is not transeferred for suspected delay	High School and technical	No Apaprent Disability	A	1			HH Head	work (paid-unpaid-his own-employer)	19.7	the child has no father in the HH	the child has no mother is not in the HH	18 to less than 35	99	#N/A	0	0	0	0	0	0	0	0	0	0	0	0	0	0	0	0	0
692	6923	Cairo	urban	urban governorate	female	6	No Disablity	yes	no	yes	no	no	no	no	no	no	no	The child is not transeferred for suspected delay	Read and write	No Apaprent Disability	A	3			Wife of HH head	Does not work does not look for work	18.9	Illeterate	HH Head	18 to less than 35	no apparent disability	A	0	0	0	0	0	0	0	0	0	0	0	0	0	0	0	0	0
692	6924	Cairo	urban	urban governorate	female	6	No Disablity	yes	no	yes	no	no	no	no	no	no	no	The child is not transeferred for suspected delay	Read and write	No Apaprent Disability	A	3			Wife of HH head	Does not work does not look for work	19.8	Illeterate	HH Head	18 to less than 35	no apparent disability	A	0	0	0	0	0	0	0	0	0	0	0	0	0	0	0	0	0
693	6935	Cairo	urban	urban governorate	male	6	No Disablity	yes	no	no	no	no	yes	no	no	no	no	The child is not transeferred for suspected delay	High School and technical	No Apaprent Disability	A	2			Wife of HH head	Does not work does not look for work	31.5	Prep	HH Head	18 to less than 35	no apparent disability	A	0	0	0	0	0	0	0	0	0	0	0	0	0	0	0	0	0
694	6945	Cairo	urban	urban governorate	female	6	No Disablity	yes	no	no	no	no	no	no	no	no	no	The child is not transeferred for suspected delay	High School and technical	No Apaprent Disability	A	2			Wife of HH head	work (paid-unpaid-his own-employer)	30.3	High School and technical	HH Head	18 to less than 35	aparent disability	E	0	0	0	0	0	0	0	0	0	0	0	0	0	0	0	0	0
696	6964	Cairo	urban	urban governorate	male	4	No Disablity	yes	no	no	no	no	no	no	no	no	no	The child is not transeferred for suspected delay	the child has no moyther in the house	The child has no mother in the HH	99	1			his/her mother is not in the HH	The child has no mother in the HH	the child has no mother in the HH	the child has no father in the HH	the child has no mother is not in the HH	99	99	#N/A	0	0	0	0	0	0	0	0	0	0	0	0	0	0	0	0	0
697	6975	Cairo	urban	urban governorate	female	6	No Disablity	yes	no	yes	no	no	no	no	no	no	no	The child is not transeferred for suspected delay	Illeterate	No Apaprent Disability	A	2			Wife of HH head	Does not work does not look for work	35.1	High School and technical	HH Head	35 to less than 40	no apparent disability	A	0	0	0	0	0	0	0	0	0	0	0	0	0	0	0	0	0
697	6976	Cairo	urban	urban governorate	male	6	No Disablity	yes	no	yes	no	no	yes	no	no	yes	no	The child is transferred for suspected delay	Illeterate	No Apaprent Disability	A	2			Wife of HH head	Does not work does not look for work	39.2	High School and technical	HH Head	35 to less than 40	no apparent disability	A	yes	yes	yes	yes	0	yes	0	yes	0	0	0	yes	0	0	0	yes	0
698	6983	Cairo	urban	urban governorate	female	6	No Disablity	yes	no	no	no	no	yes	no	no	no	no	The child is not transeferred for suspected delay	Primary	No Apaprent Disability	A	3			Wife of HH head	Does not work does not look for work	19.8	Primary	HH Head	18 to less than 35	no apparent disability	A	0	0	0	0	0	0	0	0	0	0	0	0	0	0	0	0	0
698	6984	Cairo	urban	urban governorate	male	6	No Disablity	yes	no	no	no	no	yes	no	no	no	no	The child is not transeferred for suspected delay	Primary	No Apaprent Disability	A	3			Wife of HH head	Does not work does not look for work	22.2	Primary	HH Head	18 to less than 35	no apparent disability	A	0	0	0	0	0	0	0	0	0	0	0	0	0	0	0	0	0
699	6995	Cairo	urban	urban governorate	male	5	No Disablity	yes	no	no	no	no	yes	no	no	no	no	The child is not transeferred for suspected delay	Read and write	No Apaprent Disability	A	1			Wife of HH head	Does not work does not look for work	26.3	Primary	HH Head	18 to less than 35	no apparent disability	A	0	0	0	0	0	0	0	0	0	0	0	0	0	0	0	0	0
700	7005	Cairo	urban	urban governorate	female	5	No Disablity	yes	no	yes	no	no	no	no	no	no	no	The child is not transeferred for suspected delay	Prep	No Apaprent Disability	A	1			Wife of HH head	Does not work does not look for work	32.7	Prep	HH Head	18 to less than 35	no apparent disability	A	0	0	0	0	0	0	0	0	0	0	0	0	0	0	0	0	0
702	7023	Cairo	urban	urban governorate	male	5	No Disablity	yes	no	no	no	yes	yes	no	no	no	no	The child is not transeferred for suspected delay	High School and technical	No Apaprent Disability	A	2			Wife of HH head	Does not work does not look for work	22.8	Read and write	HH Head	18 to less than 35	no apparent disability	A	0	0	0	0	0	0	0	0	0	0	0	0	0	0	0	0	0
704	7042	Cairo	urban	urban governorate	male	5	No Disablity	yes	no	no	no	no	no	no	no	no	no	The child is not transeferred for suspected delay	Read and write	No Apaprent Disability	A	4			HH Head	Does not work does not look for work	27.2	the child has no father in the HH	the child has no mother is not in the HH	18 to less than 35	99	#N/A	0	0	0	0	0	0	0	0	0	0	0	0	0	0	0	0	0
704	7043	Cairo	urban	urban governorate	female	5	No Disablity	yes	no	yes	no	no	no	no	no	no	no	The child is not transeferred for suspected delay	Read and write	No Apaprent Disability	A	4			HH Head	Does not work does not look for work	29.4	the child has no father in the HH	the child has no mother is not in the HH	18 to less than 35	99	#N/A	0	0	0	0	0	0	0	0	0	0	0	0	0	0	0	0	0
704	7044	Cairo	urban	urban governorate	male	5	No Disablity	yes	no	yes	no	no	no	no	no	no	no	The child is not transeferred for suspected delay	Read and write	No Apaprent Disability	A	4			HH Head	Does not work does not look for work	31.3	the child has no father in the HH	the child has no mother is not in the HH	18 to less than 35	99	#N/A	0	0	0	0	0	0	0	0	0	0	0	0	0	0	0	0	0
705	7052	Cairo	urban	urban governorate	male	3	Disable	yes	no	yes	no	no	no	no	no	no	no	The child is transferred for suspected delay	High School and technical	No Apaprent Disability	A	2			HH Head	work (paid-unpaid-his own-employer)	23.2	the child has no father in the HH	the child has no mother is not in the HH	18 to less than 35	99	#N/A	0	0	0	0	0	yes	0	0	0	0	0	0	0	0	0	0	0
706	7066	Cairo	urban	urban governorate	male	6	No Disablity	yes	no	no	no	no	no	no	no	no	no	The child is not transeferred for suspected delay	Prep	No Apaprent Disability	A	1			Wife of HH head	Does not work does not look for work	37.1	Primary	HH Head	35 to less than 40	no apparent disability	A	0	0	0	0	0	0	0	0	0	0	0	0	0	0	0	0	0
707	7073	Cairo	urban	urban governorate	female	5	No Disablity	yes	no	yes	no	no	no	no	no	no	no	The child is not transeferred for suspected delay	High School and technical	No Apaprent Disability	A	2			Wife of HH head	Does not work does not look for work	24.8	Read and write	HH Head	18 to less than 35	no apparent disability	A	0	0	0	0	0	0	0	0	0	0	0	0	0	0	0	0	0
708	7083	Cairo	urban	urban governorate	female	4	No Disablity	yes	no	no	no	no	no	no	no	no	no	The child is not transeferred for suspected delay	university	No Apaprent Disability	A	2			Wife of HH head	Does not work does not look for work	27.2	High School and technical	HH Head	18 to less than 35	no apparent disability	A	0	0	0	0	0	0	0	0	0	0	0	0	0	0	0	0	0
708	7084	Cairo	urban	urban governorate	male	4	No Disablity	yes	no	no	no	no	no	no	no	no	no	The child is not transeferred for suspected delay	university	No Apaprent Disability	A	2			Wife of HH head	Does not work does not look for work	29.6	High School and technical	HH Head	18 to less than 35	no apparent disability	A	0	0	0	0	0	0	0	0	0	0	0	0	0	0	0	0	0
709	7096	Cairo	urban	urban governorate	female	6	No Disablity	yes	no	no	no	no	no	no	no	no	no	The child is not transeferred for suspected delay	High School and technical	No Apaprent Disability	A	1			Wife of HH head	Does not work does not look for work	29.1	High School and technical	HH Head	18 to less than 35	no apparent disability	A	0	0	0	0	0	0	0	0	0	0	0	0	0	0	0	0	0
710	7103	Cairo	urban	urban governorate	male	5	No Disablity	yes	no	no	no	no	yes	no	no	no	no	The child is not transeferred for suspected delay	High School and technical	No Apaprent Disability	A	3			Wife of HH head	Does not work does not look for work	18.9	High School and technical	HH Head	18 to less than 35	no apparent disability	A	0	0	0	0	0	0	0	0	0	0	0	0	0	0	0	0	0
710	7104	Cairo	urban	urban governorate	female	5	No Disablity	yes	no	yes	no	no	yes	no	no	no	no	The child is not transeferred for suspected delay	High School and technical	No Apaprent Disability	A	3			Wife of HH head	Does not work does not look for work	24.6	High School and technical	HH Head	18 to less than 35	no apparent disability	A	0	0	0	0	0	0	0	0	0	0	0	0	0	0	0	0	0
711	7113	Cairo	urban	urban governorate	male	4	No Disablity	yes	no	yes	no	no	no	no	no	no	no	The child is not transeferred for suspected delay	university	No Apaprent Disability	A	2			Wife of HH head	work (paid-unpaid-his own-employer)	25.9	university	HH Head	18 to less than 35	no apparent disability	A	0	0	0	0	0	0	0	0	0	0	0	0	0	0	0	0	0
712	7123	Cairo	urban	urban governorate	female	4	No Disablity	yes	no	yes	no	no	no	no	no	no	no	The child is not transeferred for suspected delay	High School and technical	No Apaprent Disability	A	2			Wife of HH head	Does not work does not look for work	28.6	High School and technical	HH Head	18 to less than 35	no apparent disability	A	0	0	0	0	0	0	0	0	0	0	0	0	0	0	0	0	0
714	7143	Cairo	urban	urban governorate	female	4	No Disablity	yes	no	yes	no	no	yes	no	no	yes	no	The child is not transeferred for suspected delay	Primary	No Apaprent Disability	A	2			Wife of HH head	Does not work does not look for work	33.4	Primary	HH Head	18 to less than 35	no apparent disability	A	0	0	0	0	0	0	0	0	0	0	0	0	0	0	0	0	0
715	7155	Cairo	urban	urban governorate	male	6	Disable	no	no	no	yes	no	no	no	no	yes	no	The child is transferred for suspected delay	the child has no moyther in the house	The child has no mother in the HH	99	2			his/her mother is not in the HH	The child has no mother in the HH	the child has no mother in the HH	Illeterate	HH Head	99	no apparent disability	A	yes	yes	yes	yes	0	yes	yes	0	yes	0	yes	yes	0	yes	0	0	0
716	7164	Cairo	urban	urban governorate	female	4	No Disablity	yes	no	yes	no	no	yes	no	no	yes	no	The child is not transeferred for suspected delay	High School and technical	No Apaprent Disability	A	1			Wife of HH head	work (paid-unpaid-his own-employer)	27.1	university	HH Head	18 to less than 35	no apparent disability	A	0	0	0	0	0	0	0	0	0	0	0	0	0	0	0	0	0
717	7173	Cairo	urban	urban governorate	female	4	No Disablity	yes	no	yes	no	no	no	no	no	no	no	The child is not transeferred for suspected delay	university	No Apaprent Disability	A	2			Wife of HH head	Does not work does not look for work	30.5	High School and technical	HH Head	18 to less than 35	no apparent disability	A	0	0	0	0	0	0	0	0	0	0	0	0	0	0	0	0	0
718	7183	Cairo	urban	urban governorate	male	5	No Disablity	yes	no	yes	no	no	no	no	no	no	no	The child is not transeferred for suspected delay	university	No Apaprent Disability	A	2			Wife of HH head	work (paid-unpaid-his own-employer)	23.8	Above intermediate	HH Head	18 to less than 35	no apparent disability	A	0	0	0	0	0	0	0	0	0	0	0	0	0	0	0	0	0
719	7195	Cairo	urban	urban governorate	male	6	No Disablity	yes	no	no	no	no	yes	no	no	no	no	The child is not transeferred for suspected delay	university	No Apaprent Disability	A	2			Wife of HH head	work (paid-unpaid-his own-employer)	27.6	Above intermediate	HH Head	18 to less than 35	no apparent disability	A	0	0	0	0	0	0	0	0	0	0	0	0	0	0	0	0	0
720	7203	Cairo	urban	urban governorate	male	4	No Disablity	yes	no	yes	no	no	no	no	no	no	no	The child is not transeferred for suspected delay	High School and technical	No Apaprent Disability	A	2			Wife of HH head	Does not work does not look for work	17.9	High School and technical	HH Head	15 to less than 18	no apparent disability	A	0	0	0	0	0	0	0	0	0	0	0	0	0	0	0	0	0
721	7213	Cairo	urban	urban governorate	female	5	No Disablity	yes	no	yes	no	no	no	no	no	no	no	The child is not transeferred for suspected delay	university	No Apaprent Disability	A	2			Wife of HH head	work (paid-unpaid-his own-employer)	16	university	HH Head	15 to less than 18	no apparent disability	A	0	0	0	0	0	0	0	0	0	0	0	0	0	0	0	0	0
723	7234	Cairo	urban	urban governorate	male	5	No Disablity	yes	no	yes	no	no	no	no	no	no	no	The child is not transeferred for suspected delay	university	No Apaprent Disability	A	2			Wife of HH head	Does not work does not look for work	20	university	HH Head	18 to less than 35	no apparent disability	A	0	0	0	0	0	0	0	0	0	0	0	0	0	0	0	0	0
723	7235	Cairo	urban	urban governorate	male	5	No Disablity	yes	no	yes	no	no	no	no	no	no	no	The child is not transeferred for suspected delay	university	No Apaprent Disability	A	2			Wife of HH head	Does not work does not look for work	24	university	HH Head	18 to less than 35	no apparent disability	A	0	0	0	0	0	0	0	0	0	0	0	0	0	0	0	0	0
724	7244	Cairo	urban	urban governorate	female	5	No Disablity	no	no	no	no	no	no	no	no	no	no	The child is not transeferred for suspected delay	Read and write	No Apaprent Disability	A	2			Wife of HH head	Does not work does not look for work	28.8	Read and write	HH Head	18 to less than 35	no apparent disability	A	0	0	0	0	0	0	0	0	0	0	0	0	0	0	0	0	0
724	7245	Cairo	urban	urban governorate	male	5	No Disablity	no	no	no	no	no	no	no	no	no	no	The child is not transeferred for suspected delay	Read and write	No Apaprent Disability	A	2			Wife of HH head	Does not work does not look for work	30.8	Read and write	HH Head	18 to less than 35	no apparent disability	A	0	0	0	0	0	0	0	0	0	0	0	0	0	0	0	0	0
725	7253	Cairo	urban	urban governorate	female	5	No Disablity	yes	no	no	no	no	no	no	no	no	no	The child is not transeferred for suspected delay	university	No Apaprent Disability	A	3			Wife of HH head	Does not work does not look for work	22.1	High School and technical	HH Head	18 to less than 35	no apparent disability	A	0	0	0	0	0	0	0	0	0	0	0	0	0	0	0	0	0
725	7254	Cairo	urban	urban governorate	female	5	No Disablity	yes	no	no	no	no	no	no	no	no	no	The child is not transeferred for suspected delay	university	No Apaprent Disability	A	3			Wife of HH head	Does not work does not look for work	24.8	High School and technical	HH Head	18 to less than 35	no apparent disability	A	0	0	0	0	0	0	0	0	0	0	0	0	0	0	0	0	0
726	7263	Cairo	urban	urban governorate	male	4	No Disablity	yes	no	yes	no	no	no	no	no	no	no	The child is not transeferred for suspected delay	university	No Apaprent Disability	A	2			Wife of HH head	Does not work does not look for work	23.2	High School and technical	HH Head	18 to less than 35	no apparent disability	A	0	0	0	0	0	0	0	0	0	0	0	0	0	0	0	0	0
727	7272	Cairo	urban	urban governorate	female	3	No Disablity	yes	no	no	no	no	yes	no	no	yes	no	The child is not transeferred for suspected delay	Prep	No Apaprent Disability	A	2			HH Head	work (paid-unpaid-his own-employer)	19.8	the child has no father in the HH	the child has no mother is not in the HH	18 to less than 35	99	#N/A	0	0	0	0	0	0	0	0	0	0	0	0	0	0	0	0	0
727	7273	Cairo	urban	urban governorate	male	3	No Disablity	yes	no	no	no	no	yes	no	no	yes	yes	The child is not transeferred for suspected delay	Prep	No Apaprent Disability	A	2			HH Head	work (paid-unpaid-his own-employer)	23	the child has no father in the HH	the child has no mother is not in the HH	18 to less than 35	99	#N/A	0	0	0	0	0	0	0	0	0	0	0	0	0	0	0	0	0
728	7284	Cairo	urban	urban governorate	female	4	No Disablity	yes	no	no	no	no	yes	no	no	no	no	The child is not transeferred for suspected delay	High School and technical	No Apaprent Disability	A	1			HH Head	Does not work does not look for work	35	the child has no father in the HH	the child has no mother is not in the HH	35 to less than 40	99	#N/A	0	0	0	0	0	0	0	0	0	0	0	0	0	0	0	0	0
729	7296	Cairo	urban	urban governorate	male	8	No Disablity	yes	no	no	no	no	yes	no	no	no	no	The child is not transeferred for suspected delay	Prep	No Apaprent Disability	A	3			Wife of HH head	Does not work does not look for work	28.5	Prep	HH Head	18 to less than 35	no apparent disability	A	0	0	0	0	0	0	0	0	0	0	0	0	0	0	0	0	0
729	7297	Cairo	urban	urban governorate	male	8	No Disablity	yes	no	no	no	no	yes	no	no	no	no	The child is not transeferred for suspected delay	Prep	No Apaprent Disability	A	3			Wife of HH head	Does not work does not look for work	30.3	Prep	HH Head	18 to less than 35	no apparent disability	A	0	0	0	0	0	0	0	0	0	0	0	0	0	0	0	0	0
730	7303	Cairo	urban	urban governorate	male	5	No Disablity	yes	no	yes	no	no	no	no	no	no	no	The child is transferred for suspected delay	Illeterate	No Apaprent Disability	A	3			Wife of HH head	Does not work does not look for work	22.2	High School and technical	HH Head	18 to less than 35	no apparent disability	A	0	yes	yes	yes	0	0	0	yes	0	0	0	yes	0	0	yes	yes	0
732	7323	Cairo	urban	urban governorate	female	4	No Disablity	yes	no	no	no	no	no	no	no	no	no	The child is not transeferred for suspected delay	High School and technical	No Apaprent Disability	A	2			Wife of HH head	Does not work does not look for work	28.4	Above intermediate	HH Head	18 to less than 35	no apparent disability	A	0	0	0	0	0	0	0	0	0	0	0	0	0	0	0	0	0
733	7334	Cairo	urban	urban governorate	female	4	No Disablity	yes	no	no	no	no	no	no	no	no	no	The child is not transeferred for suspected delay	High School and technical	No Apaprent Disability	A	1			Wife of HH head	Does not work does not look for work	39.8	High School and technical	HH Head	35 to less than 40	no apparent disability	A	0	0	0	0	0	0	0	0	0	0	0	0	0	0	0	0	0
734	7344	Cairo	urban	urban governorate	male	6	No Disablity	yes	no	yes	no	no	no	no	no	no	no	The child is not transeferred for suspected delay	university	No Apaprent Disability	A	3			Wife of HH head	Does not work does not look for work	23.9	Above intermediate	HH Head	18 to less than 35	no apparent disability	A	0	0	0	0	0	0	0	0	0	0	0	0	0	0	0	0	0
734	7345	Cairo	urban	urban governorate	male	6	No Disablity	yes	no	yes	no	no	no	no	no	no	no	The child is not transeferred for suspected delay	university	No Apaprent Disability	A	3			Wife of HH head	Does not work does not look for work	27.1	Above intermediate	HH Head	18 to less than 35	no apparent disability	A	0	0	0	0	0	0	0	0	0	0	0	0	0	0	0	0	0
735	7353	Cairo	urban	urban governorate	female	6	No Disablity	yes	no	no	no	no	yes	no	no	no	no	The child is not transeferred for suspected delay	High School and technical	No Apaprent Disability	A	4			Wife of HH head	Does not work does not look for work	21.3	Read and write	HH Head	18 to less than 35	no apparent disability	A	0	0	0	0	0	0	0	0	0	0	0	0	0	0	0	0	0
735	7354	Cairo	urban	urban governorate	female	6	No Disablity	yes	no	no	no	no	yes	no	no	no	no	The child is transferred for suspected delay	High School and technical	No Apaprent Disability	A	4			Wife of HH head	Does not work does not look for work	24.1	Read and write	HH Head	18 to less than 35	no apparent disability	A	0	0	0	yes	0	0	0	0	0	0	0	yes	0	0	0	0	0
736	7363	Cairo	urban	urban governorate	female	5	No Disablity	yes	no	yes	no	no	yes	no	no	no	no	The child is not transeferred for suspected delay	High School and technical	No Apaprent Disability	A	3			Wife of HH head	Does not work does not look for work	25.3	High School and technical	HH Head	18 to less than 35	no apparent disability	A	0	0	0	0	0	0	0	0	0	0	0	0	0	0	0	0	0
736	7364	Cairo	urban	urban governorate	female	5	No Disablity	yes	no	yes	no	no	yes	no	no	yes	no	The child is transferred for suspected delay	High School and technical	No Apaprent Disability	A	3			Wife of HH head	Does not work does not look for work	30.9	High School and technical	HH Head	18 to less than 35	no apparent disability	A	0	0	yes	0	0	yes	0	0	yes	yes	0	0	0	0	0	0	0
737	7373	Cairo	urban	urban governorate	male	4	No Disablity	yes	no	no	no	no	no	no	no	no	no	The child is not transeferred for suspected delay	High School and technical	No Apaprent Disability	A	2			Wife of HH head	Does not work does not look for work	28.8	High School and technical	HH Head	18 to less than 35	no apparent disability	A	0	0	0	0	0	0	0	0	0	0	0	0	0	0	0	0	0
738	7384	Cairo	urban	urban governorate	male	6	No Disablity	yes	no	yes	no	no	no	no	no	yes	no	The child is not transeferred for suspected delay	Prep	No Apaprent Disability	A	3	1	2	Wife of HH head	work (paid-unpaid-his own-employer)	30.6	Illeterate	HH Head	18 to less than 35	no apparent disability	A	0	0	0	0	0	0	0	0	0	0	0	0	0	0	0	0	0
738	7385	Cairo	urban	urban governorate	male	6	No Disablity	yes	no	yes	no	no	no	no	no	yes	no	The child is not transeferred for suspected delay	Prep	No Apaprent Disability	A	3	1	2	Wife of HH head	work (paid-unpaid-his own-employer)	30.6	Illeterate	HH Head	18 to less than 35	no apparent disability	A	0	0	0	0	0	0	0	0	0	0	0	0	0	0	0	0	0
738	7386	Cairo	urban	urban governorate	female	6	No Disablity	yes	no	yes	no	no	no	no	no	no	no	The child is not transeferred for suspected delay	Prep	No Apaprent Disability	A	3			Wife of HH head	work (paid-unpaid-his own-employer)	33.8	Illeterate	HH Head	18 to less than 35	no apparent disability	A	0	0	0	0	0	0	0	0	0	0	0	0	0	0	0	0	0
739	7393	Cairo	urban	urban governorate	male	3	No Disablity	yes	no	no	no	no	no	no	no	no	no	The child is transferred for suspected delay	High School and technical	No Apaprent Disability	A	1			HH Head	work (paid-unpaid-his own-employer)	29.3	the child has no father in the HH	the child has no mother is not in the HH	18 to less than 35	99	#N/A	0	0	0	yes	0	0	yes	0	0	0	0	0	yes	0	0	0	0
740	7405	Cairo	urban	urban governorate	female	6	No Disablity	yes	no	no	no	no	no	no	no	no	no	The child is not transeferred for suspected delay	High School and technical	No Apaprent Disability	A	1			Wife of HH head	Does not work does not look for work	26.6	High School and technical	HH Head	18 to less than 35	no apparent disability	A	0	0	0	0	0	0	0	0	0	0	0	0	0	0	0	0	0
742	7423	Cairo	urban	urban governorate	female	4	No Disablity	yes	no	yes	no	no	no	no	no	no	no	The child is not transeferred for suspected delay	post grduate	No Apaprent Disability	A	2			Wife of HH head	work (paid-unpaid-his own-employer)	28.3	High School and technical	HH Head	18 to less than 35	no apparent disability	A	0	0	0	0	0	0	0	0	0	0	0	0	0	0	0	0	0
743	7433	Cairo	urban	urban governorate	female	4	No Disablity	yes	no	yes	no	yes	yes	no	no	yes	no	The child is transferred for suspected delay	Prep	No Apaprent Disability	A	1			Wife of HH head	Does not work does not look for work	46.2	High School and technical	HH Head	40 +	no apparent disability	A	0	0	yes	yes	0	yes	0	0	yes	0	0	0	0	0	yes	0	0
744	7444	Cairo	urban	urban governorate	female	6	No Disablity	yes	no	yes	no	no	no	no	no	no	no	The child is not transeferred for suspected delay	High School and technical	No Apaprent Disability	A	2			Wife of HH head	Does not work does not look for work	30.9	High School and technical	HH Head	18 to less than 35	no apparent disability	A	0	0	0	0	0	0	0	0	0	0	0	0	0	0	0	0	0
744	7445	Cairo	urban	urban governorate	male	6	No Disablity	yes	no	yes	no	no	no	no	no	no	no	The child is transferred for suspected delay	High School and technical	No Apaprent Disability	A	2			Wife of HH head	Does not work does not look for work	30.2	High School and technical	HH Head	18 to less than 35	no apparent disability	A	0	0	0	yes	0	0	0	0	0	0	0	yes	0	0	0	0	0
745	7458	Cairo	urban	urban governorate	male	9	No Disablity	yes	no	no	no	no	no	no	no	no	no	The child is not transeferred for suspected delay	High School and technical	No Apaprent Disability	A	2			Wife of HH head	Does not work does not look for work	37	High School and technical	HH Head	35 to less than 40	no apparent disability	A	0	0	0	0	0	0	0	0	0	0	0	0	0	0	0	0	0
745	7459	Cairo	urban	urban governorate	male	9	No Disablity	yes	no	no	no	no	no	no	no	no	no	The child is not transeferred for suspected delay	High School and technical	No Apaprent Disability	A	2			Wife of HH head	Does not work does not look for work	38.8	High School and technical	HH Head	35 to less than 40	no apparent disability	A	0	0	0	0	0	0	0	0	0	0	0	0	0	0	0	0	0
746	7466	Cairo	urban	urban governorate	male	6	No Disablity	yes	no	yes	yes	yes	no	no	no	yes	no	The child is transferred for suspected delay	Illeterate	No Apaprent Disability	A	1			Wife of HH head	Does not work does not look for work	38.9	Illeterate	HH Head	35 to less than 40	no apparent disability	A	yes	yes	yes	yes	yes	yes	yes	yes	yes	0	yes	yes	yes	yes	0	0	0
747	7476	Cairo	urban	urban governorate	female	7	No Disablity	yes	no	no	no	no	no	no	no	no	no	The child is not transeferred for suspected delay	Illeterate	No Apaprent Disability	A	2			Wife of HH head	Does not work does not look for work	28.1	Illeterate	HH Head	18 to less than 35	no apparent disability	A	0	0	0	0	0	0	0	0	0	0	0	0	0	0	0	0	0
748	7485	Cairo	urban	urban governorate	male	6	No Disablity	yes	no	no	no	no	yes	no	no	no	no	The child is transferred for suspected delay	Above intermediate	No Apaprent Disability	A	2			other relationship type	Does not work does not look for work	19.4	the child has no father in the HH	the child has no mother is not in the HH	18 to less than 35	99	#N/A	0	0	0	yes	0	0	0	0	yes	0	0	yes	0	0	0	0	0
748	7486	Cairo	urban	urban governorate	male	6	No Disablity	yes	no	no	no	no	no	no	no	no	no	The child is transferred for suspected delay	Above intermediate	No Apaprent Disability	A	2			other relationship type	Does not work does not look for work	22.3	the child has no father in the HH	the child has no mother is not in the HH	18 to less than 35	99	#N/A	0	0	0	0	0	yes	0	0	0	0	yes	0	0	0	0	0	0
750	7503	Cairo	urban	urban governorate	male	3	Disable	yes	no	no	no	no	yes	no	no	yes	no	The child is transferred for suspected delay	Above intermediate	No Apaprent Disability	A	1			Wife of HH head	Does not work does not look for work	19.4	post grduate	HH Head	18 to less than 35	no apparent disability	A	0	0	0	yes	0	0	0	yes	0	0	0	0	0	yes	0	0	0
751	7516	Cairo	urban	urban governorate	female	6	No Disablity	yes	no	no	no	no	no	no	no	no	no	The child is not transeferred for suspected delay	Read and write	No Apaprent Disability	A	1			Wife of HH head	Does not work does not look for work	33.3	Illeterate	HH Head	18 to less than 35	no apparent disability	A	0	0	0	0	0	0	0	0	0	0	0	0	0	0	0	0	0
752	7525	Cairo	urban	urban governorate	female	6	No Disablity	yes	no	no	no	no	no	no	no	yes	no	The child is not transeferred for suspected delay	Prep	No Apaprent Disability	A	2			Wife of HH head	Does not work does not look for work	30.7	Prep	HH Head	18 to less than 35	no apparent disability	A	0	0	0	0	0	0	0	0	0	0	0	0	0	0	0	0	0
752	7526	Cairo	urban	urban governorate	male	6	No Disablity	yes	no	no	no	no	no	no	no	yes	no	The child is not transeferred for suspected delay	Prep	No Apaprent Disability	A	2			Wife of HH head	Does not work does not look for work	32.4	Prep	HH Head	18 to less than 35	no apparent disability	A	0	0	0	0	0	0	0	0	0	0	0	0	0	0	0	0	0
754	7543	Cairo	urban	urban governorate	female	4	No Disablity	yes	no	no	no	no	no	no	no	no	no	The child is transferred for suspected delay	Illeterate	No Apaprent Disability	A	1			Wife of HH head	Does not work does not look for work	22.3	Illeterate	HH Head	18 to less than 35	no apparent disability	A	0	0	0	yes	0	0	0	0	yes	0	0	yes	0	0	0	0	0
758	7583	Cairo	urban	urban governorate	female	4	No Disablity	yes	no	no	no	no	yes	no	no	no	no	The child is not transeferred for suspected delay	university	No Apaprent Disability	A	2			Wife of HH head	Does not work does not look for work	24.9	university	HH Head	18 to less than 35	no apparent disability	A	0	0	0	0	0	0	0	0	0	0	0	0	0	0	0	0	0
759	7595	Cairo	urban	urban governorate	female	5	No Disablity	yes	no	no	no	no	yes	no	no	no	no	The child is not transeferred for suspected delay	Above intermediate	No Apaprent Disability	A	1			Wife of HH head	Does not work does not look for work	30	Above intermediate	HH Head	18 to less than 35	no apparent disability	A	0	0	0	0	0	0	0	0	0	0	0	0	0	0	0	0	0
760	7603	Cairo	urban	urban governorate	male	4	No Disablity	yes	no	no	no	no	yes	no	no	no	no	The child is not transeferred for suspected delay	university	No Apaprent Disability	A	2			Wife of HH head	Does not work does not look for work	29.1	university	HH Head	18 to less than 35	no apparent disability	A	0	0	0	0	0	0	0	0	0	0	0	0	0	0	0	0	0
760	7604	Cairo	urban	urban governorate	male	4	No Disablity	yes	no	no	no	no	yes	no	no	yes	no	The child is not transeferred for suspected delay	university	No Apaprent Disability	A	2			Wife of HH head	Does not work does not look for work	31.4	university	HH Head	18 to less than 35	no apparent disability	A	0	0	0	0	0	0	0	0	0	0	0	0	0	0	0	0	0
761	7613	Cairo	urban	urban governorate	female	6	Disable	yes	no	no	no	no	no	no	no	no	no	The child is transferred for suspected delay	Illeterate	No Apaprent Disability	A	3			Wife of HH head	Does not work does not look for work	19.9	university	HH Head	18 to less than 35	no apparent disability	A	0	yes	yes	yes	0	yes	yes	yes	0	0	yes	yes	yes	yes	yes	yes	yes
762	7624	Cairo	urban	urban governorate	male	4	No Disablity	yes	no	no	no	no	yes	no	no	no	no	The child is not transeferred for suspected delay	university	No Apaprent Disability	A	1			Wife of HH head	Does not work does not look for work	35.4	university	HH Head	35 to less than 40	no apparent disability	A	0	0	0	0	0	0	0	0	0	0	0	0	0	0	0	0	0
763	7633	Cairo	urban	urban governorate	female	6	No Disablity	yes	no	no	no	no	yes	no	no	no	no	The child is not transeferred for suspected delay	university	No Apaprent Disability	A	3			Wife of HH head	Does not work does not look for work	27	university	HH Head	18 to less than 35	no apparent disability	A	0	0	0	0	0	0	0	0	0	0	0	0	0	0	0	0	0
765	7653	Cairo	urban	urban governorate	female	5	No Disablity	yes	no	no	no	no	no	no	no	no	no	The child is not transeferred for suspected delay	Above intermediate	No Apaprent Disability	A	3			Wife of HH head	Does not work does not look for work	18.7	Above intermediate	HH Head	18 to less than 35	no apparent disability	A	0	0	0	0	0	0	0	0	0	0	0	0	0	0	0	0	0
767	7675	Cairo	urban	urban governorate	male	5	No Disablity	yes	no	no	no	no	no	no	no	no	no	The child is not transeferred for suspected delay	university	No Apaprent Disability	A	1			Wife of HH head	work (paid-unpaid-his own-employer)	34.4	university	HH Head	18 to less than 35	no apparent disability	A	0	0	0	0	0	0	0	0	0	0	0	0	0	0	0	0	0
768	7684	Cairo	urban	urban governorate	male	4	No Disablity	yes	no	no	no	no	no	no	no	no	no	The child is not transeferred for suspected delay	university	No Apaprent Disability	A	1			Wife of HH head	Does not work does not look for work	35.9	university	HH Head	35 to less than 40	no apparent disability	A	0	0	0	0	0	0	0	0	0	0	0	0	0	0	0	0	0
769	7693	Cairo	urban	urban governorate	female	3	No Disablity	yes	no	no	no	no	no	no	no	yes	no	The child is not transeferred for suspected delay	Illeterate	No Apaprent Disability	A	1			Wife of HH head	Does not work does not look for work	17.3	Illeterate	HH Head	15 to less than 18	no apparent disability	A	0	0	0	0	0	0	0	0	0	0	0	0	0	0	0	0	0
770	7704	Cairo	urban	urban governorate	female	5	No Disablity	yes	no	no	no	no	no	no	no	no	no	The child is not transeferred for suspected delay	university	No Apaprent Disability	A	2			Wife of HH head	Does not work does not look for work	31.8	university	HH Head	18 to less than 35	no apparent disability	A	0	0	0	0	0	0	0	0	0	0	0	0	0	0	0	0	0
771	7714	Cairo	urban	urban governorate	male	5	No Disablity	yes	no	no	no	no	yes	no	no	yes	no	The child is not transeferred for suspected delay	university	No Apaprent Disability	A	2			Wife of HH head	Does not work does not look for work	27.7	university	HH Head	18 to less than 35	no apparent disability	A	0	0	0	0	0	0	0	0	0	0	0	0	0	0	0	0	0
771	7715	Cairo	urban	urban governorate	male	5	No Disablity	yes	no	no	no	no	yes	no	no	yes	no	The child is not transeferred for suspected delay	university	No Apaprent Disability	A	2			Wife of HH head	Does not work does not look for work	30.5	university	HH Head	18 to less than 35	no apparent disability	A	0	0	0	0	0	0	0	0	0	0	0	0	0	0	0	0	0
774	7745	Cairo	urban	urban governorate	male	6	No Disablity	yes	no	no	no	no	no	no	no	no	no	The child is not transeferred for suspected delay	High School and technical	No Apaprent Disability	A	2			Wife of HH head	Does not work does not look for work	27.9	Above intermediate	HH Head	18 to less than 35	no apparent disability	A	0	0	0	0	0	0	0	0	0	0	0	0	0	0	0	0	0
775	7753	Cairo	urban	urban governorate	male	4	No Disablity	yes	no	no	no	no	yes	no	no	no	no	The child is not transeferred for suspected delay	university	No Apaprent Disability	A	2			Wife of HH head	Does not work does not look for work	24.9	university	HH Head	18 to less than 35	no apparent disability	A	0	0	0	0	0	0	0	0	0	0	0	0	0	0	0	0	0
776	7764	Cairo	urban	urban governorate	male	5	No Disablity	yes	no	no	no	no	yes	no	no	no	no	The child is not transeferred for suspected delay	university	No Apaprent Disability	A	2			Wife of HH head	Does not work does not look for work	30.3	university	HH Head	18 to less than 35	no apparent disability	A	0	0	0	0	0	0	0	0	0	0	0	0	0	0	0	0	0
776	7765	Cairo	urban	urban governorate	female	5	No Disablity	yes	no	no	no	no	no	no	no	no	no	The child is not transeferred for suspected delay	university	No Apaprent Disability	A	2			Wife of HH head	Does not work does not look for work	32.7	university	HH Head	18 to less than 35	no apparent disability	A	0	0	0	0	0	0	0	0	0	0	0	0	0	0	0	0	0
777	7774	Cairo	urban	urban governorate	female	5	No Disablity	yes	no	no	no	no	no	no	no	no	no	The child is not transeferred for suspected delay	university	No Apaprent Disability	A	2			Wife of HH head	Does not work does not look for work	29.7	university	HH Head	18 to less than 35	no apparent disability	A	0	0	0	0	0	0	0	0	0	0	0	0	0	0	0	0	0
777	7775	Cairo	urban	urban governorate	female	5	No Disablity	yes	no	no	no	no	no	no	no	no	no	The child is not transeferred for suspected delay	university	No Apaprent Disability	A	2			Wife of HH head	Does not work does not look for work	33.4	university	HH Head	18 to less than 35	no apparent disability	A	0	0	0	0	0	0	0	0	0	0	0	0	0	0	0	0	0
779	7793	Cairo	urban	urban governorate	female	4	No Disablity	yes	no	no	no	no	no	no	no	no	no	The child is not transeferred for suspected delay	university	No Apaprent Disability	A	2			Wife of HH head	Does not work does not look for work	25.7	university	HH Head	18 to less than 35	no apparent disability	A	0	0	0	0	0	0	0	0	0	0	0	0	0	0	0	0	0
780	7803	Cairo	urban	urban governorate	female	5	No Disablity	yes	no	no	no	no	no	no	no	no	no	The child is transferred for suspected delay	university	No Apaprent Disability	A	2			Wife of HH head	Does not work does not look for work	27.5	university	HH Head	18 to less than 35	no apparent disability	A	0	0	0	0	0	0	0	0	0	0	0	0	0	0	0	0	0
781	7815	Cairo	urban	urban governorate	male	6	No Disablity	yes	no	no	no	no	no	no	no	no	no	The child is not transeferred for suspected delay	university	No Apaprent Disability	A	2			Wife of HH head	Does not work does not look for work	30.8	university	HH Head	18 to less than 35	no apparent disability	A	0	0	0	0	0	0	0	0	0	0	0	0	0	0	0	0	0
781	7816	Cairo	urban	urban governorate	female	6	No Disablity	yes	no	no	no	no	no	no	no	no	no	The child is not transeferred for suspected delay	university	No Apaprent Disability	A	2			Wife of HH head	Does not work does not look for work	33.3	university	HH Head	18 to less than 35	no apparent disability	A	0	0	0	0	0	0	0	0	0	0	0	0	0	0	0	0	0
782	7823	Cairo	urban	urban governorate	female	5	No Disablity	yes	no	no	no	no	no	no	no	no	no	The child is not transeferred for suspected delay	university	No Apaprent Disability	A	3			Wife of HH head	Does not work does not look for work	20.3	university	HH Head	18 to less than 35	no apparent disability	A	0	0	0	0	0	0	0	0	0	0	0	0	0	0	0	0	0
782	7824	Cairo	urban	urban governorate	male	5	No Disablity	yes	no	no	no	no	no	no	no	no	no	The child is not transeferred for suspected delay	university	No Apaprent Disability	A	3			Wife of HH head	Does not work does not look for work	22.3	university	HH Head	18 to less than 35	no apparent disability	A	0	0	0	0	0	0	0	0	0	0	0	0	0	0	0	0	0
784	7844	Cairo	urban	urban governorate	female	5	No Disablity	yes	no	no	no	no	no	no	no	no	no	The child is not transeferred for suspected delay	university	No Apaprent Disability	A	1			Wife of HH head	work (paid-unpaid-his own-employer)	32.9	university	HH Head	18 to less than 35	no apparent disability	A	0	0	0	0	0	0	0	0	0	0	0	0	0	0	0	0	0
785	7853	Cairo	urban	urban governorate	male	5	No Disablity	yes	no	no	no	no	no	no	no	no	no	The child is not transeferred for suspected delay	university	No Apaprent Disability	A	3			Wife of HH head	Does not work does not look for work	38.8	university	HH Head	35 to less than 40	no apparent disability	A	0	0	0	0	0	0	0	0	0	0	0	0	0	0	0	0	0
789	7893	Cairo	urban	urban governorate	female	4	No Disablity	yes	no	no	no	no	no	no	no	no	no	The child is not transeferred for suspected delay	High School and technical	No Apaprent Disability	A	2			Wife of HH head	Does not work does not look for work	20.6	Above intermediate	HH Head	18 to less than 35	no apparent disability	A	0	0	0	0	0	0	0	0	0	0	0	0	0	0	0	0	0
790	7904	Cairo	urban	urban governorate	male	6	No Disablity	yes	no	no	no	no	no	no	no	no	no	The child is not transeferred for suspected delay	High School and technical	No Apaprent Disability	A	2			Wife of HH head	Does not work does not look for work	19.5	Prep	HH Head	18 to less than 35	no apparent disability	A	0	0	0	0	0	0	0	0	0	0	0	0	0	0	0	0	0
790	7905	Cairo	urban	urban governorate	female	6	No Disablity	yes	no	no	no	no	no	no	no	no	no	The child is not transeferred for suspected delay	High School and technical	No Apaprent Disability	A	2			Wife of HH head	Does not work does not look for work	24	Prep	HH Head	18 to less than 35	no apparent disability	A	0	0	0	0	0	0	0	0	0	0	0	0	0	0	0	0	0
791	7915	Cairo	urban	urban governorate	female	6	No Disablity	yes	no	yes	yes	yes	yes	no	no	yes	no	The child is not transeferred for suspected delay	Read and write	No Apaprent Disability	A	1			Wife of HH head	Does not work does not look for work	32.2	Read and write	HH Head	18 to less than 35	no apparent disability	A	0	0	0	0	0	0	0	0	0	0	0	0	0	0	0	0	0
795	7953	Cairo	urban	urban governorate	male	5	No Disablity	yes	no	no	no	no	no	no	no	no	no	The child is not transeferred for suspected delay	university	No Apaprent Disability	A	3			Wife of HH head	Does not work does not look for work	23.7	university	HH Head	18 to less than 35	no apparent disability	A	0	0	0	0	0	0	0	0	0	0	0	0	0	0	0	0	0
795	7954	Cairo	urban	urban governorate	male	5	No Disablity	yes	no	no	no	no	no	no	no	no	no	The child is not transeferred for suspected delay	university	No Apaprent Disability	A	3			Wife of HH head	Does not work does not look for work	25.9	university	HH Head	18 to less than 35	no apparent disability	A	0	0	0	0	0	0	0	0	0	0	0	0	0	0	0	0	0
798	7985	Cairo	urban	urban governorate	female	6	No Disablity	yes	no	yes	no	no	no	no	no	no	no	The child is not transeferred for suspected delay	High School and technical	No Apaprent Disability	A	2			Wife of HH head	Does not work does not look for work	24.1	Primary	HH Head	18 to less than 35	no apparent disability	A	0	0	0	0	0	0	0	0	0	0	0	0	0	0	0	0	0
799	7994	Cairo	urban	urban governorate	male	6	No Disablity	yes	no	no	no	no	no	no	no	no	no	The child is not transeferred for suspected delay	Read and write	No Apaprent Disability	A	2			Wife of HH head	Does not work does not look for work	27	High School and technical	HH Head	18 to less than 35	aparent disability	d	0	0	0	0	0	0	0	0	0	0	0	0	0	0	0	0	0
800	8005	Cairo	urban	urban governorate	male	5	No Disablity	yes	no	no	no	no	no	no	no	no	no	The child is not transeferred for suspected delay	High School and technical	No Apaprent Disability	A	1			Wife of HH head	Does not work does not look for work	27.8	university	HH Head	18 to less than 35	no apparent disability	A	0	0	0	0	0	0	0	0	0	0	0	0	0	0	0	0	0
801	8013	Cairo	urban	urban governorate	male	6	No Disablity	yes	no	yes	no	no	no	no	no	no	no	The child is not transeferred for suspected delay	Read and write	No Apaprent Disability	A	3			Wife of HH head	Does not work does not look for work	15.8	High School and technical	HH Head	15 to less than 18	no apparent disability	A	0	0	0	0	0	0	0	0	0	0	0	0	0	0	0	0	0
803	8032	Cairo	urban	urban governorate	male	3	No Disablity	yes	no	no	no	no	yes	no	no	no	no	The child is not transeferred for suspected delay	Illeterate	No Apaprent Disability	A	1			HH Head	work (paid-unpaid-his own-employer)	20.1	the child has no father in the HH	the child has no mother is not in the HH	18 to less than 35	99	#N/A	0	0	0	0	0	0	0	0	0	0	0	0	0	0	0	0	0
804	8043	Cairo	urban	urban governorate	female	5	Disable	yes	no	yes	no	no	yes	no	no	yes	no	The child is transferred for suspected delay	Read and write	No Apaprent Disability	A	3			Wife of HH head	Does not work does not look for work	20.9	Read and write	HH Head	18 to less than 35	no apparent disability	A	0	0	0	yes	yes	0	yes	yes	yes	0	yes	yes	yes	0	0	0	0
804	8044	Cairo	urban	urban governorate	male	5	Disable	yes	no	yes	no	no	no	no	no	no	no	The child is transferred for suspected delay	Read and write	No Apaprent Disability	A	3			Wife of HH head	Does not work does not look for work	23.9	Read and write	HH Head	18 to less than 35	no apparent disability	A	0	yes	yes	yes	0	0	yes	yes	0	0	0	0	0	0	yes	0	0
806	8063	Cairo	urban	urban governorate	female	3	No Disablity	yes	no	no	no	no	yes	no	no	no	no	The child is not transeferred for suspected delay	Primary	No Apaprent Disability	A	1			Wife of HH head	Does not work does not look for work	14.9	Illeterate	HH Head	less than 15	no apparent disability	A	0	0	0	0	0	0	0	0	0	0	0	0	0	0	0	0	0
807	8073	Cairo	urban	urban governorate	female	4	No Disablity	yes	no	yes	no	no	no	no	no	no	no	The child is not transeferred for suspected delay	High School and technical	No Apaprent Disability	A	2			Wife of HH head	Does not work does not look for work	24.2	university	HH Head	18 to less than 35	no apparent disability	A	0	0	0	0	0	0	0	0	0	0	0	0	0	0	0	0	0
810	8103	Cairo	urban	urban governorate	female	5	No Disablity	yes	no	yes	no	no	yes	no	no	yes	no	The child is not transeferred for suspected delay	High School and technical	No Apaprent Disability	A	3			Wife of HH head	work (paid-unpaid-his own-employer)	24.2	High School and technical	HH Head	18 to less than 35	no apparent disability	A	0	0	0	0	0	0	0	0	0	0	0	0	0	0	0	0	0
811	8113	Cairo	urban	urban governorate	female	5	No Disablity	yes	no	no	no	no	no	no	no	no	no	The child is not transeferred for suspected delay	High School and technical	No Apaprent Disability	A	3			Wife of HH head	Does not work does not look for work	23.1	university	HH Head	18 to less than 35	no apparent disability	A	0	0	0	0	0	0	0	0	0	0	0	0	0	0	0	0	0
811	8114	Cairo	urban	urban governorate	male	5	No Disablity	yes	no	no	no	no	no	no	no	no	no	The child is not transeferred for suspected delay	High School and technical	No Apaprent Disability	A	3			Wife of HH head	Does not work does not look for work	27.3	university	HH Head	18 to less than 35	no apparent disability	A	0	0	0	0	0	0	0	0	0	0	0	0	0	0	0	0	0
812	8123	Cairo	urban	urban governorate	female	5	No Disablity	yes	no	no	no	no	no	no	no	no	no	The child is not transeferred for suspected delay	Primary	No Apaprent Disability	A	3			Wife of HH head	Does not work does not look for work	24.9	Illeterate	HH Head	18 to less than 35	no apparent disability	A	0	0	0	0	0	0	0	0	0	0	0	0	0	0	0	0	0
812	8124	Cairo	urban	urban governorate	male	5	No Disablity	yes	no	no	no	no	yes	no	no	no	no	The child is not transeferred for suspected delay	Primary	No Apaprent Disability	A	3			Wife of HH head	Does not work does not look for work	26	Illeterate	HH Head	18 to less than 35	no apparent disability	A	0	0	0	0	0	0	0	0	0	0	0	0	0	0	0	0	0
812	8125	Cairo	urban	urban governorate	male	5	No Disablity	yes	no	no	no	no	no	no	no	no	no	The child is not transeferred for suspected delay	Primary	No Apaprent Disability	A	3			Wife of HH head	Does not work does not look for work	28.9	Illeterate	HH Head	18 to less than 35	no apparent disability	A	0	0	0	0	0	0	0	0	0	0	0	0	0	0	0	0	0
814	8147	Cairo	urban	urban governorate	female	7	No Disablity	yes	no	no	no	no	no	no	no	no	no	The child is not transeferred for suspected delay	Prep	No Apaprent Disability	A	1			Wife of HH head	Does not work does not look for work	34	Prep	HH Head	18 to less than 35	no apparent disability	A	0	0	0	0	0	0	0	0	0	0	0	0	0	0	0	0	0
815	8153	Cairo	urban	urban governorate	male	5	No Disablity	yes	no	no	no	no	no	no	no	no	no	The child is not transeferred for suspected delay	Read and write	No Apaprent Disability	A	2			Wife of HH head	Does not work does not look for work	16.1	Read and write	HH Head	15 to less than 18	no apparent disability	A	0	0	0	0	0	0	0	0	0	0	0	0	0	0	0	0	0
817	8173	Cairo	urban	urban governorate	male	4	No Disablity	yes	no	yes	no	no	no	no	no	no	no	The child is not transeferred for suspected delay	Illeterate	No Apaprent Disability	A	2			Wife of HH head	Does not work does not look for work	17.2	Illeterate	HH Head	15 to less than 18	aparent disability	E	0	0	0	0	0	0	0	0	0	0	0	0	0	0	0	0	0
818	8185	Cairo	urban	urban governorate	female	5	No Disablity	yes	no	yes	no	no	no	no	no	no	no	The child is not transeferred for suspected delay	Illeterate	No Apaprent Disability	A	1			Wife of HH head	Does not work does not look for work	35.4	Read and write	HH Head	35 to less than 40	no apparent disability	A	0	0	0	0	0	0	0	0	0	0	0	0	0	0	0	0	0
820	8205	Cairo	urban	urban governorate	male	6	No Disablity	yes	no	yes	no	no	yes	no	no	yes	no	The child is not transeferred for suspected delay	Read and write	No Apaprent Disability	A	1			Wife of HH head	Does not work does not look for work	36	Read and write	HH Head	35 to less than 40	no apparent disability	A	0	0	0	0	0	0	0	0	0	0	0	0	0	0	0	0	0
826	8267	Cairo	urban	urban governorate	male	7	Disable	no	no	yes	no	no	yes	no	yes	yes	no	The child is transferred for suspected delay	Illeterate	No Apaprent Disability	A	1			Wife of HH head	Does not work does not look for work	39.8	Illeterate	HH Head	35 to less than 40	no apparent disability	A	yes	yes	yes	yes	yes	yes	0	yes	yes	yes	yes	yes	yes	yes	yes	yes	yes
827	8274	Cairo	urban	urban governorate	female	6	No Disablity	yes	no	yes	no	no	yes	no	no	no	no	The child is not transeferred for suspected delay	High School and technical	No Apaprent Disability	A	1			Wife of HH head	Does not work does not look for work	17.5	High School and technical	HH Head	15 to less than 18	no apparent disability	A	0	0	0	0	0	0	0	0	0	0	0	0	0	0	0	0	0
828	8287	Cairo	urban	urban governorate	female	7	No Disablity	yes	no	no	no	no	no	no	no	no	no	The child is not transeferred for suspected delay	university	No Apaprent Disability	A	1			Wife of HH head	Does not work does not look for work	39.9	university	HH Head	35 to less than 40	no apparent disability	A	0	0	0	0	0	0	0	0	0	0	0	0	0	0	0	0	0
829	8293	Cairo	urban	urban governorate	female	3	Disable	yes	no	no	no	no	no	no	no	no	no	The child is not transeferred for suspected delay	university	No Apaprent Disability	A	1			Wife of HH head	Does not work does not look for work	33.3	university	HH Head	18 to less than 35	aparent disability	C	0	0	0	0	0	0	0	0	0	0	0	0	0	0	0	0	0
833	8333	Cairo	urban	urban governorate	female	4	No Disablity	yes	no	no	no	no	no	no	no	no	no	The child is not transeferred for suspected delay	Above intermediate	No Apaprent Disability	A	2			Wife of HH head	Does not work does not look for work	23.9	Above intermediate	HH Head	18 to less than 35	no apparent disability	A	0	0	0	0	0	0	0	0	0	0	0	0	0	0	0	0	0
834	8343	Cairo	urban	urban governorate	female	5	No Disablity	yes	no	no	no	no	yes	no	no	no	no	The child is not transeferred for suspected delay	university	No Apaprent Disability	A	3			Wife of HH head	Does not work does not look for work	28.5	4 years istitute	HH Head	18 to less than 35	aparent disability	C	0	0	0	0	0	0	0	0	0	0	0	0	0	0	0	0	0
834	8344	Cairo	urban	urban governorate	male	5	No Disablity	yes	no	no	no	no	no	no	no	no	no	The child is transferred for suspected delay	university	No Apaprent Disability	A	3			Wife of HH head	Does not work does not look for work	30.4	4 years istitute	HH Head	18 to less than 35	aparent disability	C	0	0	0	0	0	yes	0	0	0	yes	0	0	0	0	0	0	0
835	8356	Cairo	urban	urban governorate	male	6	No Disablity	yes	no	no	no	no	no	no	no	no	no	The child is not transeferred for suspected delay	High School and technical	No Apaprent Disability	A	1			Wife of HH head	Does not work does not look for work	32.8	university	HH Head	18 to less than 35	no apparent disability	A	0	0	0	0	0	0	0	0	0	0	0	0	0	0	0	0	0
836	8363	Cairo	urban	urban governorate	female	5	No Disablity	yes	no	no	no	no	no	no	no	no	no	The child is not transeferred for suspected delay	High School and technical	No Apaprent Disability	A	3			Wife of HH head	Does not work does not look for work	24.7	Prep	HH Head	18 to less than 35	aparent disability	C	0	0	0	0	0	0	0	0	0	0	0	0	0	0	0	0	0
836	8364	Cairo	urban	urban governorate	male	5	No Disablity	yes	no	no	no	no	no	no	no	no	no	The child is not transeferred for suspected delay	High School and technical	No Apaprent Disability	A	3			Wife of HH head	Does not work does not look for work	26.3	Prep	HH Head	18 to less than 35	aparent disability	C	0	0	0	0	0	0	0	0	0	0	0	0	0	0	0	0	0
837	8373	Cairo	urban	urban governorate	male	4	No Disablity	yes	no	no	no	no	no	no	no	no	no	The child is not transeferred for suspected delay	High School and technical	No Apaprent Disability	A	2			Wife of HH head	Does not work does not look for work	22.8	High School and technical	HH Head	18 to less than 35	no apparent disability	A	0	0	0	0	0	0	0	0	0	0	0	0	0	0	0	0	0
839	8393	Cairo	urban	urban governorate	male	5	No Disablity	yes	no	no	no	no	no	no	no	no	no	The child is not transeferred for suspected delay	4 years istitute	No Apaprent Disability	A	3			Wife of HH head	work (paid-unpaid-his own-employer)	30.3	university	HH Head	18 to less than 35	no apparent disability	A	0	0	0	0	0	0	0	0	0	0	0	0	0	0	0	0	0
839	8394	Cairo	urban	urban governorate	female	5	No Disablity	yes	no	no	no	no	no	no	no	no	no	The child is not transeferred for suspected delay	4 years istitute	No Apaprent Disability	A	3			Wife of HH head	work (paid-unpaid-his own-employer)	31.3	university	HH Head	18 to less than 35	no apparent disability	A	0	0	0	0	0	0	0	0	0	0	0	0	0	0	0	0	0
841	8414	Cairo	urban	urban governorate	female	7	No Disablity	yes	no	no	no	no	no	no	no	no	no	The child is not transeferred for suspected delay	High School and technical	No Apaprent Disability	A	4			Wife of HH head	Does not work does not look for work	20.3	High School and technical	HH Head	18 to less than 35	no apparent disability	A	0	0	0	0	0	0	0	0	0	0	0	0	0	0	0	0	0
841	8415	Cairo	urban	urban governorate	female	7	No Disablity	yes	no	no	no	no	no	no	no	no	no	The child is not transeferred for suspected delay	High School and technical	No Apaprent Disability	A	4			Wife of HH head	Does not work does not look for work	22.6	High School and technical	HH Head	18 to less than 35	no apparent disability	A	0	0	0	0	0	0	0	0	0	0	0	0	0	0	0	0	0
842	8427	Cairo	urban	urban governorate	female	7	No Disablity	yes	no	no	no	no	no	no	no	no	no	The child is not transeferred for suspected delay	Prep	No Apaprent Disability	A	1			Wife of HH head	Does not work does not look for work	36.6	Prep	HH Head	35 to less than 40	no apparent disability	A	0	0	0	0	0	0	0	0	0	0	0	0	0	0	0	0	0
847	8475	Cairo	urban	urban governorate	female	6	No Disablity	yes	no	no	no	no	no	no	no	no	no	The child is not transeferred for suspected delay	Read and write	No Apaprent Disability	A	2			Wife of HH head	Does not work does not look for work	30.3	Illeterate	HH Head	18 to less than 35	no apparent disability	A	0	0	0	0	0	0	0	0	0	0	0	0	0	0	0	0	0
848	8486	Cairo	urban	urban governorate	male	6	No Disablity	yes	no	no	no	no	no	no	no	no	no	The child is not transeferred for suspected delay	university	No Apaprent Disability	A	1			Wife of HH head	Does not work does not look for work	36.2	High School and technical	HH Head	35 to less than 40	no apparent disability	A	0	0	0	0	0	0	0	0	0	0	0	0	0	0	0	0	0
849	8493	Cairo	urban	urban governorate	female	6	No Disablity	yes	yes	no	no	no	yes	no	no	no	no	The child is not transeferred for suspected delay	4 years istitute	No Apaprent Disability	A	3			Wife of HH head	Does not work does not look for work	27.3	High School and technical	HH Head	18 to less than 35	no apparent disability	A	0	0	0	0	0	0	0	0	0	0	0	0	0	0	0	0	0
852	8524	Cairo	urban	urban governorate	female	8	No Disablity	yes	no	no	no	no	no	no	no	no	no	The child is not transeferred for suspected delay	Illeterate	No Apaprent Disability	A	4			Wife of HH head	Does not work does not look for work	21.3	High School and technical	HH Head	18 to less than 35	no apparent disability	A	0	0	0	0	0	0	0	0	0	0	0	0	0	0	0	0	0
852	8525	Cairo	urban	urban governorate	female	8	No Disablity	yes	no	no	no	no	no	no	no	no	no	The child is not transeferred for suspected delay	Illeterate	No Apaprent Disability	A	4			Wife of HH head	Does not work does not look for work	23.3	High School and technical	HH Head	18 to less than 35	no apparent disability	A	0	0	0	0	0	0	0	0	0	0	0	0	0	0	0	0	0
852	8526	Cairo	urban	urban governorate	male	8	No Disablity	yes	no	no	no	no	no	no	no	no	no	The child is not transeferred for suspected delay	Illeterate	No Apaprent Disability	A	4			Wife of HH head	Does not work does not look for work	25.4	High School and technical	HH Head	18 to less than 35	no apparent disability	A	0	0	0	0	0	0	0	0	0	0	0	0	0	0	0	0	0
854	8543	Cairo	urban	urban governorate	female	6	No Disablity	yes	no	no	no	no	no	no	no	no	no	The child is not transeferred for suspected delay	High School and technical	No Apaprent Disability	A	4			Wife of HH head	Does not work does not look for work	17.9	High School and technical	HH Head	15 to less than 18	no apparent disability	A	0	0	0	0	0	0	0	0	0	0	0	0	0	0	0	0	0
854	8544	Cairo	urban	urban governorate	female	6	No Disablity	yes	no	no	no	no	no	no	no	no	no	The child is transferred for suspected delay	High School and technical	No Apaprent Disability	A	4			Wife of HH head	Does not work does not look for work	20.5	High School and technical	HH Head	18 to less than 35	no apparent disability	A	0	0	0	yes	0	0	yes	0	0	0	0	0	0	0	yes	0	0
855	8554	Cairo	urban	urban governorate	female	7	No Disablity	yes	no	no	no	no	no	no	yes	no	no	The child is transferred for suspected delay	High School and technical	No Apaprent Disability	A	4			Wife of HH head	Does not work does not look for work	22.5	High School and technical	HH Head	18 to less than 35	no apparent disability	A	0	0	0	yes	0	0	0	0	0	0	0	yes	yes	0	0	0	0
855	8555	Cairo	urban	urban governorate	female	7	No Disablity	yes	no	no	no	no	no	no	no	no	no	The child is not transeferred for suspected delay	High School and technical	No Apaprent Disability	A	4			Wife of HH head	Does not work does not look for work	23.5	High School and technical	HH Head	18 to less than 35	no apparent disability	A	0	0	0	0	0	0	0	0	0	0	0	0	0	0	0	0	0
856	8564	Cairo	urban	urban governorate	male	6	No Disablity	yes	no	no	no	no	yes	no	no	yes	no	The child is transferred for suspected delay	Illeterate	No Apaprent Disability	A	3			Wife of HH head	Does not work does not look for work	21.3	Prep	HH Head	18 to less than 35	no apparent disability	A	0	0	0	yes	yes	yes	yes	yes	0	yes	0	0	yes	0	0	0	0
856	8565	Cairo	urban	urban governorate	female	6	No Disablity	yes	no	no	no	no	yes	no	no	no	no	The child is not transeferred for suspected delay	Illeterate	No Apaprent Disability	A	3			Wife of HH head	Does not work does not look for work	25.5	Prep	HH Head	18 to less than 35	no apparent disability	A	0	0	0	0	0	0	0	0	0	0	0	0	0	0	0	0	0
858	8583	Cairo	urban	urban governorate	female	3	No Disablity	yes	yes	yes	no	no	no	no	no	no	no	The child is transferred for suspected delay	Read and write	No Apaprent Disability	A	1			Wife of HH head	Does not work does not look for work	25.3	Read and write	HH Head	18 to less than 35	no apparent disability	A	0	0	0	yes	0	0	0	0	0	0	0	0	yes	0	0	0	0
859	8593	Cairo	urban	urban governorate	male	5	No Disablity	yes	no	no	no	no	yes	no	no	no	no	The child is not transeferred for suspected delay	university	No Apaprent Disability	A	3			Wife of HH head	Does not work does not look for work	24.2	university	HH Head	18 to less than 35	no apparent disability	A	0	0	0	0	0	0	0	0	0	0	0	0	0	0	0	0	0
859	8594	Cairo	urban	urban governorate	male	5	No Disablity	yes	no	no	no	no	yes	no	no	no	no	The child is not transeferred for suspected delay	university	No Apaprent Disability	A	3			Wife of HH head	Does not work does not look for work	26.5	university	HH Head	18 to less than 35	no apparent disability	A	0	0	0	0	0	0	0	0	0	0	0	0	0	0	0	0	0
860	8603	Cairo	urban	urban governorate	female	6	No Disablity	yes	no	no	no	no	no	no	no	no	no	The child is not transeferred for suspected delay	Illeterate	No Apaprent Disability	A	4			Wife of HH head	Does not work does not look for work	25.6	Read and write	HH Head	18 to less than 35	no apparent disability	A	0	0	0	0	0	0	0	0	0	0	0	0	0	0	0	0	0
860	8604	Cairo	urban	urban governorate	male	6	No Disablity	yes	no	no	no	no	no	no	no	no	no	The child is transferred for suspected delay	Illeterate	No Apaprent Disability	A	4			Wife of HH head	Does not work does not look for work	27.5	Read and write	HH Head	18 to less than 35	no apparent disability	A	0	0	0	yes	0	0	0	yes	0	0	0	0	0	0	yes	0	0
860	8605	Cairo	urban	urban governorate	female	6	No Disablity	yes	no	no	no	no	yes	no	no	no	no	The child is not transeferred for suspected delay	Illeterate	No Apaprent Disability	A	4			Wife of HH head	Does not work does not look for work	28.5	Read and write	HH Head	18 to less than 35	no apparent disability	A	0	0	0	0	0	0	0	0	0	0	0	0	0	0	0	0	0
861	8613	Cairo	urban	urban governorate	female	6	No Disablity	yes	no	no	no	no	no	no	no	no	no	The child is not transeferred for suspected delay	university	No Apaprent Disability	A	3			Wife of HH head	Does not work does not look for work	21.8	High School and technical	HH Head	18 to less than 35	no apparent disability	A	0	0	0	0	0	0	0	0	0	0	0	0	0	0	0	0	0
861	8614	Cairo	urban	urban governorate	female	6	No Disablity	yes	no	no	no	no	no	no	no	no	no	The child is transferred for suspected delay	university	No Apaprent Disability	A	3			Wife of HH head	Does not work does not look for work	22.6	High School and technical	HH Head	18 to less than 35	no apparent disability	A	0	0	0	yes	0	0	yes	0	0	0	0	0	0	0	0	0	0
861	8615	Cairo	urban	urban governorate	female	6	No Disablity	yes	no	no	no	no	no	no	no	no	no	The child is not transeferred for suspected delay	university	No Apaprent Disability	A	3			Wife of HH head	Does not work does not look for work	25.8	High School and technical	HH Head	18 to less than 35	no apparent disability	A	0	0	0	0	0	0	0	0	0	0	0	0	0	0	0	0	0
862	8624	Cairo	urban	urban governorate	male	5	No Disablity	yes	no	no	no	no	no	no	no	no	no	The child is not transeferred for suspected delay	university	No Apaprent Disability	A	2			Wife of HH head	Does not work does not look for work	35.4	Above intermediate	HH Head	35 to less than 40	no apparent disability	A	0	0	0	0	0	0	0	0	0	0	0	0	0	0	0	0	0
865	8654	Cairo	urban	urban governorate	female	4	No Disablity	yes	no	no	no	no	no	no	no	no	no	The child is not transeferred for suspected delay	4 years istitute	No Apaprent Disability	A	1			Wife of HH head	Does not work does not look for work	40.8	4 years istitute	HH Head	40 +	no apparent disability	A	0	0	0	0	0	0	0	0	0	0	0	0	0	0	0	0	0
866	8666	Cairo	urban	urban governorate	female	6	No Disablity	yes	no	no	no	no	no	no	no	no	no	The child is not transeferred for suspected delay	Prep	Apparent disability	C	1			Wife of HH head	Does not work does not look for work	36.1	Prep	HH Head	35 to less than 40	aparent disability	C	0	0	0	0	0	0	0	0	0	0	0	0	0	0	0	0	0
867	8674	Cairo	urban	urban governorate	male	6	Disable	yes	no	no	no	no	no	no	no	yes	no	The child is transferred for suspected delay	Read and write	No Apaprent Disability	A	3			Wife of HH head	Does not work does not look for work	23	Read and write	HH Head	18 to less than 35	no apparent disability	A	0	0	0	yes	0	yes	0	0	0	yes	0	yes	yes	0	0	0	0
867	8675	Cairo	urban	urban governorate	female	6	Disable	yes	no	no	no	no	no	no	no	no	no	The child is transferred for suspected delay	Read and write	No Apaprent Disability	A	3			Wife of HH head	Does not work does not look for work	25.2	Read and write	HH Head	18 to less than 35	no apparent disability	A	0	0	0	yes	0	0	yes	0	0	0	0	0	0	0	yes	0	0
870	8704	Cairo	urban	urban governorate	male	5	No Disablity	yes	no	no	no	no	no	no	no	no	no	The child is not transeferred for suspected delay	university	No Apaprent Disability	A	2			Wife of HH head	Does not work does not look for work	33.9	university	HH Head	18 to less than 35	no apparent disability	A	0	0	0	0	0	0	0	0	0	0	0	0	0	0	0	0	0
872	8726	Cairo	urban	urban governorate	female	6	No Disablity	yes	no	no	no	no	yes	no	no	no	no	The child is not transeferred for suspected delay	university	No Apaprent Disability	A	1			Wife of HH head	Does not work does not look for work	34.8	university	HH Head	18 to less than 35	no apparent disability	A	0	0	0	0	0	0	0	0	0	0	0	0	0	0	0	0	0
873	8733	Cairo	urban	urban governorate	male	3	No Disablity	yes	no	no	no	no	no	no	no	no	no	The child is not transeferred for suspected delay	university	No Apaprent Disability	A	1			Wife of HH head	work (paid-unpaid-his own-employer)	26.9	university	HH Head	18 to less than 35	no apparent disability	A	0	0	0	0	0	0	0	0	0	0	0	0	0	0	0	0	0
874	8743	Cairo	urban	urban governorate	female	4	No Disablity	yes	no	no	no	no	yes	no	no	no	no	The child is not transeferred for suspected delay	Prep	No Apaprent Disability	A	2			Wife of HH head	Does not work does not look for work	27.8	Illeterate	HH Head	18 to less than 35	no apparent disability	A	0	0	0	0	0	0	0	0	0	0	0	0	0	0	0	0	0
875	8753	Cairo	urban	urban governorate	male	5	No Disablity	yes	no	no	no	no	no	no	no	no	no	The child is transferred for suspected delay	university	No Apaprent Disability	A	2			Wife of HH head	Does not work does not look for work	27.3	High School and technical	HH Head	18 to less than 35	no apparent disability	A	0	0	0	0	yes	0	0	0	0	0	0	0	0	0	0	0	0
876	8763	Cairo	urban	urban governorate	female	4	No Disablity	yes	no	no	no	no	yes	no	yes	no	no	The child is transferred for suspected delay	university	No Apaprent Disability	A	2			Wife of HH head	work (paid-unpaid-his own-employer)	29.1	4 years istitute	HH Head	18 to less than 35	aparent disability	C	0	0	yes	0	0	yes	yes	0	0	0	0	yes	0	0	0	0	0
877	8774	Cairo	urban	urban governorate	male	5	No Disablity	yes	no	no	no	no	yes	no	no	yes	no	The child is not transeferred for suspected delay	university	No Apaprent Disability	A	2			Wife of HH head	work (paid-unpaid-his own-employer)	29	university	HH Head	18 to less than 35	no apparent disability	A	0	0	0	0	0	0	0	0	0	0	0	0	0	0	0	0	0
878	8784	Cairo	urban	urban governorate	female	4	No Disablity	yes	no	no	no	no	no	no	no	no	no	The child is transferred for suspected delay	Illeterate	No Apaprent Disability	A	2			Wife of HH head	Does not work does not look for work	34.2	4 years istitute	HH Head	18 to less than 35	no apparent disability	A	0	0	0	yes	0	0	yes	0	0	0	0	0	0	0	0	0	0
882	8823	Cairo	urban	urban governorate	female	3	No Disablity	yes	no	no	no	no	no	no	no	no	no	The child is not transeferred for suspected delay	High School and technical	No Apaprent Disability	A	1			Wife of HH head	Does not work does not look for work	16.9	High School and technical	HH Head	15 to less than 18	no apparent disability	A	0	0	0	0	0	0	0	0	0	0	0	0	0	0	0	0	0
883	8834	Cairo	urban	urban governorate	male	4	No Disablity	yes	no	no	no	no	no	no	yes	no	no	The child is not transeferred for suspected delay	High School and technical	No Apaprent Disability	A	1			HH Head	unemployed	27.6	the child has no father in the HH	the child has no mother is not in the HH	18 to less than 35	99	#N/A	0	0	0	0	0	0	0	0	0	0	0	0	0	0	0	0	0
886	8863	Cairo	urban	urban governorate	male	4	Disable	yes	no	no	no	no	no	no	no	no	no	The child is transferred for suspected delay	High School and technical	No Apaprent Disability	A	2			Wife of HH head	Does not work does not look for work	10.3	Prep	HH Head	less than 15	no apparent disability	A	0	0	yes	0	yes	0	0	yes	0	0	yes	0	0	0	0	0	0
886	8864	Cairo	urban	urban governorate	female	4	No Disablity	yes	no	no	no	no	no	no	no	no	no	The child is not transeferred for suspected delay	High School and technical	No Apaprent Disability	A	2			Wife of HH head	Does not work does not look for work	12.6	Prep	HH Head	less than 15	no apparent disability	A	0	0	0	0	0	0	0	0	0	0	0	0	0	0	0	0	0
887	8875	Cairo	urban	urban governorate	male	5	No Disablity	yes	no	no	no	no	no	no	no	no	no	The child is not transeferred for suspected delay	High School and technical	No Apaprent Disability	A	1			Wife of HH head	Does not work does not look for work	29.8	Prep	HH Head	18 to less than 35	no apparent disability	A	0	0	0	0	0	0	0	0	0	0	0	0	0	0	0	0	0
888	8886	Cairo	urban	urban governorate	male	6	No Disablity	yes	no	no	no	no	no	no	no	no	no	The child is not transeferred for suspected delay	High School and technical	No Apaprent Disability	A	1			Wife of HH head	Does not work does not look for work	35.6	Read and write	HH Head	35 to less than 40	no apparent disability	A	0	0	0	0	0	0	0	0	0	0	0	0	0	0	0	0	0
891	8914	Cairo	urban	urban governorate	female	5	No Disablity	yes	no	yes	no	no	yes	no	yes	yes	no	The child is not transeferred for suspected delay	Read and write	No Apaprent Disability	A	2			Wife of HH head	Does not work does not look for work	23.7	Read and write	HH Head	18 to less than 35	no apparent disability	A	0	0	0	0	0	0	0	0	0	0	0	0	0	0	0	0	0
891	8915	Cairo	urban	urban governorate	male	5	Disable	no	no	yes	yes	yes	yes	no	yes	yes	no	The child is transferred for suspected delay	Read and write	No Apaprent Disability	A	2			Wife of HH head	Does not work does not look for work	26.3	Read and write	HH Head	18 to less than 35	no apparent disability	A	yes	yes	yes	yes	yes	yes	yes	yes	yes	yes	yes	yes	yes	yes	yes	0	0
892	8924	Cairo	urban	urban governorate	female	5	No Disablity	yes	no	yes	no	no	yes	no	no	yes	no	The child is not transeferred for suspected delay	Read and write	No Apaprent Disability	A	2			HH Head	Does not work does not look for work	29.3	the child has no father in the HH	the child has no mother is not in the HH	18 to less than 35	99	#N/A	0	0	0	0	0	0	0	0	0	0	0	0	0	0	0	0	0
892	8925	Cairo	urban	urban governorate	male	5	No Disablity	yes	no	yes	no	no	yes	no	no	yes	no	The child is not transeferred for suspected delay	Read and write	No Apaprent Disability	A	2			HH Head	Does not work does not look for work	32.1	the child has no father in the HH	the child has no mother is not in the HH	18 to less than 35	99	#N/A	0	0	0	0	0	0	0	0	0	0	0	0	0	0	0	0	0
893	8934	Cairo	urban	urban governorate	male	5	No Disablity	yes	no	yes	no	no	no	no	no	no	no	The child is transferred for suspected delay	High School and technical	No Apaprent Disability	A	2			Wife of HH head	Does not work does not look for work	28	university	HH Head	18 to less than 35	no apparent disability	A	0	0	0	yes	yes	yes	yes	0	0	yes	yes	yes	0	0	0	0	0
893	8935	Cairo	urban	urban governorate	female	5	No Disablity	yes	no	yes	no	no	yes	no	no	yes	no	The child is not transeferred for suspected delay	High School and technical	No Apaprent Disability	A	2			Wife of HH head	Does not work does not look for work	31.8	university	HH Head	18 to less than 35	no apparent disability	A	0	0	0	0	0	0	0	0	0	0	0	0	0	0	0	0	0
894	8946	Cairo	urban	urban governorate	female	6	No Disablity	yes	no	no	no	no	no	yes	no	no	no	The child is not transeferred for suspected delay	High School and technical	No Apaprent Disability	A	1			Wife of HH head	Does not work does not look for work	32.7	university	HH Head	18 to less than 35	no apparent disability	A	0	0	0	0	0	0	0	0	0	0	0	0	0	0	0	0	0
896	8965	Cairo	urban	urban governorate	female	5	No Disablity	yes	no	yes	no	no	no	no	no	no	no	The child is not transeferred for suspected delay	High School and technical	No Apaprent Disability	A	1			Wife of HH head	Does not work does not look for work	33.6	university	HH Head	18 to less than 35	no apparent disability	A	0	0	0	0	0	0	0	0	0	0	0	0	0	0	0	0	0
897	8973	Cairo	urban	urban governorate	male	3	No Disablity	yes	no	yes	no	no	no	no	no	no	no	The child is not transeferred for suspected delay	High School and technical	No Apaprent Disability	A	1			Wife of HH head	Does not work does not look for work	31.6	High School and technical	HH Head	18 to less than 35	no apparent disability	A	0	0	0	0	0	0	0	0	0	0	0	0	0	0	0	0	0
899	8995	Cairo	urban	urban governorate	male	8	No Disablity	yes	no	no	no	no	no	no	no	no	no	The child is not transeferred for suspected delay	Illeterate	No Apaprent Disability	A	3			Wife of HH head	Does not work does not look for work	26	Illeterate	HH Head	18 to less than 35	no apparent disability	A	0	0	0	0	0	0	0	0	0	0	0	0	0	0	0	0	0
899	8996	Cairo	urban	urban governorate	male	8	No Disablity	yes	no	no	no	no	no	no	no	no	no	The child is not transeferred for suspected delay	Illeterate	No Apaprent Disability	A	3			Wife of HH head	Does not work does not look for work	28.6	Illeterate	HH Head	18 to less than 35	no apparent disability	A	0	0	0	0	0	0	0	0	0	0	0	0	0	0	0	0	0
901	9013	Cairo	urban	urban governorate	male	4	No Disablity	yes	no	no	no	no	no	no	no	no	no	The child is not transeferred for suspected delay	Primary	No Apaprent Disability	A	2			Wife of HH head	Does not work does not look for work	20.1	Primary	HH Head	18 to less than 35	no apparent disability	A	0	0	0	0	0	0	0	0	0	0	0	0	0	0	0	0	0
902	9025	Cairo	urban	urban governorate	male	6	No Disablity	yes	no	no	no	no	no	no	no	no	no	The child is not transeferred for suspected delay	Illeterate	No Apaprent Disability	A	2			Wife of HH head	Does not work does not look for work	26.8	Illeterate	HH Head	18 to less than 35	no apparent disability	A	0	0	0	0	0	0	0	0	0	0	0	0	0	0	0	0	0
903	9035	Cairo	urban	urban governorate	female	5	No Disablity	yes	no	yes	no	no	no	no	no	no	no	The child is not transeferred for suspected delay	High School and technical	No Apaprent Disability	A	1			Wife of HH head	Does not work does not look for work	30.3	High School and technical	HH Head	18 to less than 35	no apparent disability	A	0	0	0	0	0	0	0	0	0	0	0	0	0	0	0	0	0
905	9055	Cairo	urban	urban governorate	male	5	No Disablity	yes	no	yes	no	no	no	no	no	no	no	The child is not transeferred for suspected delay	High School and technical	No Apaprent Disability	A	1			Wife of HH head	Does not work does not look for work	22.3	High School and technical	HH Head	18 to less than 35	aparent disability	E	0	0	0	0	0	0	0	0	0	0	0	0	0	0	0	0	0
907	9074	Cairo	urban	urban governorate	female	5	Disable	yes	no	no	no	no	yes	no	no	no	no	The child is not transeferred for suspected delay	Illeterate	No Apaprent Disability	A	2			Wife of HH head	Does not work does not look for work	26.1	Illeterate	HH Head	18 to less than 35	no apparent disability	A	0	0	0	0	0	0	0	0	0	0	0	0	0	0	0	0	0
908	9082	Cairo	urban	urban governorate	female	3	No Disablity	yes	no	yes	no	no	no	no	no	no	no	The child is not transeferred for suspected delay	High School and technical	No Apaprent Disability	A	2			HH Head	work (paid-unpaid-his own-employer)	40.3	the child has no father in the HH	the child has no mother is not in the HH	40 +	99	#N/A	0	0	0	0	0	0	0	0	0	0	0	0	0	0	0	0	0
909	9095	Cairo	urban	urban governorate	female	7	No Disablity	yes	no	yes	no	no	no	no	no	no	no	The child is not transeferred for suspected delay	Read and write	No Apaprent Disability	A	3			Wife of HH head	Does not work does not look for work	27.6	Read and write	HH Head	18 to less than 35	no apparent disability	A	0	0	0	0	0	0	0	0	0	0	0	0	0	0	0	0	0
910	9105	Cairo	urban	urban governorate	female	5	No Disablity	yes	no	yes	no	no	no	no	no	no	no	The child is not transeferred for suspected delay	university	No Apaprent Disability	A	1			Wife of HH head	work (paid-unpaid-his own-employer)	31.6	Above intermediate	HH Head	18 to less than 35	no apparent disability	A	0	0	0	0	0	0	0	0	0	0	0	0	0	0	0	0	0
911	9113	Cairo	urban	urban governorate	male	6	No Disablity	yes	no	yes	no	no	no	no	no	no	no	The child is not transeferred for suspected delay	High School and technical	No Apaprent Disability	A	4			Wife of HH head	Does not work does not look for work	18.8	university	HH Head	18 to less than 35	no apparent disability	A	0	0	0	0	0	0	0	0	0	0	0	0	0	0	0	0	0
911	9114	Cairo	urban	urban governorate	male	6	No Disablity	yes	no	yes	no	no	no	no	no	no	no	The child is not transeferred for suspected delay	High School and technical	No Apaprent Disability	A	4			Wife of HH head	Does not work does not look for work	22.6	university	HH Head	18 to less than 35	no apparent disability	A	0	0	0	0	0	0	0	0	0	0	0	0	0	0	0	0	0
912	9126	Cairo	urban	urban governorate	female	10	No Disablity	yes	no	no	no	no	no	no	no	no	no	The child is not transeferred for suspected delay	Read and write	No Apaprent Disability	A	5			Wife of HH head	Does not work does not look for work	30.3	High School and technical	HH Head	18 to less than 35	no apparent disability	A	0	0	0	0	0	0	0	0	0	0	0	0	0	0	0	0	0
912	9127	Cairo	urban	urban governorate	male	10	No Disablity	yes	no	no	no	no	yes	no	no	no	no	The child is not transeferred for suspected delay	Read and write	No Apaprent Disability	A	5			Wife of HH head	Does not work does not look for work	32.1	High School and technical	HH Head	18 to less than 35	no apparent disability	A	0	0	0	0	0	0	0	0	0	0	0	0	0	0	0	0	0
915	9153	Cairo	urban	urban governorate	female	4	No Disablity	yes	no	no	no	no	no	no	no	no	no	The child is not transeferred for suspected delay	university	No Apaprent Disability	A	2			Wife of HH head	work (paid-unpaid-his own-employer)	26.1	university	HH Head	18 to less than 35	no apparent disability	A	0	0	0	0	0	0	0	0	0	0	0	0	0	0	0	0	0
916	9164	Cairo	urban	urban governorate	male	4	No Disablity	yes	no	no	no	no	no	no	no	no	no	The child is not transeferred for suspected delay	university	No Apaprent Disability	A	1			Wife of HH head	work (paid-unpaid-his own-employer)	28.6	university	HH Head	18 to less than 35	no apparent disability	A	0	0	0	0	0	0	0	0	0	0	0	0	0	0	0	0	0
917	9175	Cairo	urban	urban governorate	female	6	No Disablity	yes	no	no	no	no	no	no	no	no	no	The child is not transeferred for suspected delay	university	No Apaprent Disability	A	2			Wife of HH head	Does not work does not look for work	33.3	university	HH Head	18 to less than 35	no apparent disability	A	0	0	0	0	0	0	0	0	0	0	0	0	0	0	0	0	0
919	9194	Cairo	urban	urban governorate	male	4	No Disablity	yes	no	no	no	no	no	no	no	no	no	The child is not transeferred for suspected delay	university	No Apaprent Disability	A	1			Wife of HH head	Does not work does not look for work	27.6	university	HH Head	18 to less than 35	no apparent disability	A	0	0	0	0	0	0	0	0	0	0	0	0	0	0	0	0	0
921	9217	Cairo	urban	urban governorate	male	7	No Disablity	yes	no	no	no	no	no	no	no	no	no	The child is not transeferred for suspected delay	university	No Apaprent Disability	A	1			Wife of HH head	work (paid-unpaid-his own-employer)	34.3	university	HH Head	18 to less than 35	no apparent disability	A	0	0	0	0	0	0	0	0	0	0	0	0	0	0	0	0	0
923	9234	Cairo	urban	urban governorate	male	4	No Disablity	yes	no	no	no	no	no	no	no	no	no	The child is not transeferred for suspected delay	university	No Apaprent Disability	A	1			Wife of HH head	work (paid-unpaid-his own-employer)	23.8	university	HH Head	18 to less than 35	no apparent disability	A	0	0	0	0	0	0	0	0	0	0	0	0	0	0	0	0	0
924	9243	Cairo	urban	urban governorate	female	5	No Disablity	yes	no	no	no	no	no	no	no	no	no	The child is not transeferred for suspected delay	university	No Apaprent Disability	A	3			Wife of HH head	Does not work does not look for work	27.2	university	HH Head	18 to less than 35	no apparent disability	A	0	0	0	0	0	0	0	0	0	0	0	0	0	0	0	0	0
924	9244	Cairo	urban	urban governorate	female	5	No Disablity	yes	no	no	no	no	no	no	no	no	no	The child is not transeferred for suspected delay	university	No Apaprent Disability	A	3			Wife of HH head	Does not work does not look for work	29.3	university	HH Head	18 to less than 35	no apparent disability	A	0	0	0	0	0	0	0	0	0	0	0	0	0	0	0	0	0
925	9253	Cairo	urban	urban governorate	male	4	No Disablity	yes	no	no	no	no	no	no	no	no	no	The child is not transeferred for suspected delay	university	No Apaprent Disability	A	2			Wife of HH head	Does not work does not look for work	22.9	university	HH Head	18 to less than 35	no apparent disability	A	0	0	0	0	0	0	0	0	0	0	0	0	0	0	0	0	0
925	9254	Cairo	urban	urban governorate	male	4	No Disablity	yes	no	no	no	no	no	no	no	no	no	The child is not transeferred for suspected delay	university	No Apaprent Disability	A	2			Wife of HH head	Does not work does not look for work	23.8	university	HH Head	18 to less than 35	no apparent disability	A	0	0	0	0	0	0	0	0	0	0	0	0	0	0	0	0	0
926	9263	Cairo	urban	urban governorate	male	4	No Disablity	yes	no	no	no	no	no	no	no	no	no	The child is not transeferred for suspected delay	university	No Apaprent Disability	A	2			Wife of HH head	Does not work does not look for work	27.1	university	HH Head	18 to less than 35	no apparent disability	A	0	0	0	0	0	0	0	0	0	0	0	0	0	0	0	0	0
930	9303	Cairo	urban	urban governorate	female	4	No Disablity	yes	no	no	no	no	no	no	no	no	no	The child is not transeferred for suspected delay	university	No Apaprent Disability	A	2			Wife of HH head	Does not work does not look for work	22.3	university	HH Head	18 to less than 35	no apparent disability	A	0	0	0	0	0	0	0	0	0	0	0	0	0	0	0	0	0
931	9313	Cairo	urban	urban governorate	male	4	No Disablity	yes	no	no	no	no	no	no	no	no	no	The child is not transeferred for suspected delay	university	No Apaprent Disability	A	2			Wife of HH head	work (paid-unpaid-his own-employer)	26.2	university	HH Head	18 to less than 35	no apparent disability	A	0	0	0	0	0	0	0	0	0	0	0	0	0	0	0	0	0
933	9333	Cairo	urban	urban governorate	male	5	No Disablity	yes	no	no	no	no	no	no	no	no	no	The child is not transeferred for suspected delay	university	No Apaprent Disability	A	3			Wife of HH head	Does not work does not look for work	28.3	university	HH Head	18 to less than 35	no apparent disability	A	0	0	0	0	0	0	0	0	0	0	0	0	0	0	0	0	0
934	9345	Cairo	urban	urban governorate	female	5	No Disablity	yes	no	no	no	no	no	no	no	no	no	The child is not transeferred for suspected delay	university	No Apaprent Disability	A	1			Wife of HH head	work (paid-unpaid-his own-employer)	38.8	university	HH Head	35 to less than 40	no apparent disability	A	0	0	0	0	0	0	0	0	0	0	0	0	0	0	0	0	0
935	9355	Cairo	urban	urban governorate	male	5	No Disablity	yes	no	no	no	no	no	no	no	no	no	The child is not transeferred for suspected delay	university	No Apaprent Disability	A	1			Wife of HH head	work (paid-unpaid-his own-employer)	28.5	university	HH Head	18 to less than 35	no apparent disability	A	0	0	0	0	0	0	0	0	0	0	0	0	0	0	0	0	0
936	9363	Cairo	urban	urban governorate	male	5	No Disablity	yes	no	no	no	no	no	no	no	no	no	The child is not transeferred for suspected delay	university	No Apaprent Disability	A	3			Wife of HH head	Does not work does not look for work	25	university	HH Head	18 to less than 35	no apparent disability	A	0	0	0	0	0	0	0	0	0	0	0	0	0	0	0	0	0
936	9364	Cairo	urban	urban governorate	female	5	No Disablity	yes	no	no	no	no	no	no	no	no	no	The child is not transeferred for suspected delay	university	No Apaprent Disability	A	3			Wife of HH head	Does not work does not look for work	27.8	university	HH Head	18 to less than 35	no apparent disability	A	0	0	0	0	0	0	0	0	0	0	0	0	0	0	0	0	0
937	9373	Cairo	urban	urban governorate	male	4	No Disablity	yes	no	no	no	no	no	no	no	no	no	The child is not transeferred for suspected delay	Read and write	No Apaprent Disability	A	2			Wife of HH head	Does not work does not look for work	17.8	Primary	HH Head	15 to less than 18	no apparent disability	A	0	0	0	0	0	0	0	0	0	0	0	0	0	0	0	0	0
937	9374	Cairo	urban	urban governorate	male	4	No Disablity	yes	no	no	no	no	no	no	no	no	no	The child is not transeferred for suspected delay	Read and write	No Apaprent Disability	A	2			Wife of HH head	Does not work does not look for work	21.8	Primary	HH Head	18 to less than 35	no apparent disability	A	0	0	0	0	0	0	0	0	0	0	0	0	0	0	0	0	0
940	9403	Cairo	urban	urban governorate	male	4	No Disablity	yes	no	no	no	no	no	no	no	no	no	The child is not transeferred for suspected delay	university	No Apaprent Disability	A	2			Wife of HH head	Does not work does not look for work	26.1	university	HH Head	18 to less than 35	no apparent disability	A	0	0	0	0	0	0	0	0	0	0	0	0	0	0	0	0	0
940	9404	Cairo	urban	urban governorate	female	4	No Disablity	yes	no	no	no	no	no	no	no	no	no	The child is not transeferred for suspected delay	university	No Apaprent Disability	A	2			Wife of HH head	Does not work does not look for work	27.3	university	HH Head	18 to less than 35	no apparent disability	A	0	0	0	0	0	0	0	0	0	0	0	0	0	0	0	0	0
941	9413	Cairo	urban	urban governorate	male	4	No Disablity	yes	no	no	no	no	no	no	no	no	no	The child is not transeferred for suspected delay	university	No Apaprent Disability	A	2			Wife of HH head	Does not work does not look for work	27.7	university	HH Head	18 to less than 35	no apparent disability	A	0	0	0	0	0	0	0	0	0	0	0	0	0	0	0	0	0
942	9423	Cairo	urban	urban governorate	male	3	No Disablity	yes	no	no	no	no	no	no	no	no	no	The child is not transeferred for suspected delay	university	No Apaprent Disability	A	1			Wife of HH head	Does not work does not look for work	24.8	university	HH Head	18 to less than 35	no apparent disability	A	0	0	0	0	0	0	0	0	0	0	0	0	0	0	0	0	0
945	9453	Cairo	urban	urban governorate	male	4	No Disablity	yes	no	no	no	no	no	no	no	no	no	The child is not transeferred for suspected delay	university	No Apaprent Disability	A	2			Wife of HH head	Does not work does not look for work	25.3	university	HH Head	18 to less than 35	no apparent disability	A	0	0	0	0	0	0	0	0	0	0	0	0	0	0	0	0	0
945	9454	Cairo	urban	urban governorate	male	4	No Disablity	yes	no	no	no	no	no	no	no	no	no	The child is not transeferred for suspected delay	university	No Apaprent Disability	A	2			Wife of HH head	Does not work does not look for work	28.2	university	HH Head	18 to less than 35	no apparent disability	A	0	0	0	0	0	0	0	0	0	0	0	0	0	0	0	0	0
946	9465	Cairo	urban	urban governorate	female	5	No Disablity	yes	no	no	no	no	no	no	no	no	no	The child is not transeferred for suspected delay	4 years istitute	No Apaprent Disability	A	1			Wife of HH head	Does not work does not look for work	29.8	university	HH Head	18 to less than 35	no apparent disability	A	0	0	0	0	0	0	0	0	0	0	0	0	0	0	0	0	0
947	9473	Cairo	urban	urban governorate	male	4	No Disablity	yes	no	no	no	no	no	no	no	no	no	The child is not transeferred for suspected delay	university	No Apaprent Disability	A	2			Wife of HH head	Does not work does not look for work	28.8	university	HH Head	18 to less than 35	no apparent disability	A	0	0	0	0	0	0	0	0	0	0	0	0	0	0	0	0	0
947	9474	Cairo	urban	urban governorate	female	4	No Disablity	yes	no	no	no	no	no	no	no	no	no	The child is not transeferred for suspected delay	university	No Apaprent Disability	A	2			Wife of HH head	Does not work does not look for work	29.6	university	HH Head	18 to less than 35	no apparent disability	A	0	0	0	0	0	0	0	0	0	0	0	0	0	0	0	0	0
948	9483	Cairo	urban	urban governorate	female	6	No Disablity	yes	no	no	no	no	no	no	no	no	no	The child is not transeferred for suspected delay	university	No Apaprent Disability	A	4			Wife of HH head	Does not work does not look for work	23.7	university	HH Head	18 to less than 35	no apparent disability	A	0	0	0	0	0	0	0	0	0	0	0	0	0	0	0	0	0
948	9484	Cairo	urban	urban governorate	male	6	No Disablity	yes	no	no	no	no	no	no	no	no	no	The child is not transeferred for suspected delay	university	No Apaprent Disability	A	4			Wife of HH head	Does not work does not look for work	26.6	university	HH Head	18 to less than 35	no apparent disability	A	0	0	0	0	0	0	0	0	0	0	0	0	0	0	0	0	0
949	9495	Cairo	urban	urban governorate	female	5	No Disablity	yes	no	no	no	no	no	no	no	no	no	The child is not transeferred for suspected delay	university	No Apaprent Disability	A	1			Wife of HH head	Does not work does not look for work	32.8	university	HH Head	18 to less than 35	no apparent disability	A	0	0	0	0	0	0	0	0	0	0	0	0	0	0	0	0	0
951	9513	Cairo	urban	urban governorate	female	3	No Disablity	yes	no	no	no	no	no	no	no	no	no	The child is not transeferred for suspected delay	High School and technical	No Apaprent Disability	A	1			Wife of HH head	Does not work does not look for work	45.6	High School and technical	HH Head	40 +	no apparent disability	A	0	0	0	0	0	0	0	0	0	0	0	0	0	0	0	0	0
952	9523	Cairo	urban	urban governorate	female	4	No Disablity	yes	no	no	no	no	no	no	no	no	no	The child is not transeferred for suspected delay	university	No Apaprent Disability	A	2			Wife of HH head	Does not work does not look for work	22.8	university	HH Head	18 to less than 35	no apparent disability	A	0	0	0	0	0	0	0	0	0	0	0	0	0	0	0	0	0
953	9533	Cairo	urban	urban governorate	female	5	No Disablity	yes	no	no	no	no	no	no	no	no	no	The child is not transeferred for suspected delay	university	No Apaprent Disability	A	3			Wife of HH head	Does not work does not look for work	24.1	university	HH Head	18 to less than 35	no apparent disability	A	0	0	0	0	0	0	0	0	0	0	0	0	0	0	0	0	0
953	9534	Cairo	urban	urban governorate	female	5	No Disablity	yes	no	no	no	no	no	no	no	no	no	The child is not transeferred for suspected delay	university	No Apaprent Disability	A	3			Wife of HH head	Does not work does not look for work	29.3	university	HH Head	18 to less than 35	no apparent disability	A	0	0	0	0	0	0	0	0	0	0	0	0	0	0	0	0	0
954	9544	Cairo	urban	urban governorate	male	4	No Disablity	yes	no	no	no	no	no	no	no	no	no	The child is not transeferred for suspected delay	university	No Apaprent Disability	A	1			Wife of HH head	work (paid-unpaid-his own-employer)	22.4	university	HH Head	18 to less than 35	no apparent disability	A	0	0	0	0	0	0	0	0	0	0	0	0	0	0	0	0	0
955	9554	Cairo	urban	urban governorate	male	4	No Disablity	yes	no	no	no	no	no	no	no	no	no	The child is not transeferred for suspected delay	university	No Apaprent Disability	A	1			Wife of HH head	Does not work does not look for work	28.2	university	HH Head	18 to less than 35	no apparent disability	A	0	0	0	0	0	0	0	0	0	0	0	0	0	0	0	0	0
956	9563	Cairo	urban	urban governorate	male	5	No Disablity	yes	no	no	no	no	no	no	no	no	no	The child is not transeferred for suspected delay	university	No Apaprent Disability	A	3			Wife of HH head	Does not work does not look for work	24.3	university	HH Head	18 to less than 35	no apparent disability	A	0	0	0	0	0	0	0	0	0	0	0	0	0	0	0	0	0
960	9603	Cairo	urban	urban governorate	male	3	No Disablity	yes	no	no	no	no	no	no	no	no	no	The child is not transeferred for suspected delay	university	No Apaprent Disability	A	1			Wife of HH head	Does not work does not look for work	24.4	university	HH Head	18 to less than 35	no apparent disability	A	0	0	0	0	0	0	0	0	0	0	0	0	0	0	0	0	0
961	9613	Cairo	urban	urban governorate	male	5	No Disablity	yes	no	no	no	no	no	no	no	no	no	The child is not transeferred for suspected delay	university	No Apaprent Disability	A	2			Wife of HH head	Does not work does not look for work	27.2	university	HH Head	18 to less than 35	no apparent disability	A	0	0	0	0	0	0	0	0	0	0	0	0	0	0	0	0	0
963	9633	Cairo	urban	urban governorate	male	4	No Disablity	yes	no	no	no	no	no	no	no	no	no	The child is transferred for suspected delay	university	No Apaprent Disability	A	2			Wife of HH head	Does not work does not look for work	26.2	university	HH Head	18 to less than 35	no apparent disability	A	0	yes	yes	0	0	0	0	yes	0	0	0	0	0	0	0	0	0
966	9663	Cairo	urban	urban governorate	female	4	No Disablity	yes	no	no	no	no	no	no	no	no	no	The child is not transeferred for suspected delay	university	No Apaprent Disability	A	2			Wife of HH head	Does not work does not look for work	22.3	university	HH Head	18 to less than 35	no apparent disability	A	0	0	0	0	0	0	0	0	0	0	0	0	0	0	0	0	0
967	9673	Cairo	urban	urban governorate	male	4	No Disablity	yes	no	no	no	no	no	no	no	no	no	The child is not transeferred for suspected delay	university	No Apaprent Disability	A	2			Wife of HH head	work (paid-unpaid-his own-employer)	26.3	university	HH Head	18 to less than 35	no apparent disability	A	0	0	0	0	0	0	0	0	0	0	0	0	0	0	0	0	0
969	9693	Cairo	urban	urban governorate	male	4	No Disablity	yes	no	no	no	no	no	no	no	no	no	The child is not transeferred for suspected delay	university	No Apaprent Disability	A	2			Wife of HH head	Does not work does not look for work	22.8	university	HH Head	18 to less than 35	no apparent disability	A	0	0	0	0	0	0	0	0	0	0	0	0	0	0	0	0	0
969	9694	Cairo	urban	urban governorate	male	4	No Disablity	yes	no	no	no	no	no	no	no	no	no	The child is not transeferred for suspected delay	university	No Apaprent Disability	A	2			Wife of HH head	Does not work does not look for work	24.2	university	HH Head	18 to less than 35	no apparent disability	A	0	0	0	0	0	0	0	0	0	0	0	0	0	0	0	0	0
970	9703	Cairo	urban	urban governorate	male	4	No Disablity	yes	no	no	no	no	no	no	no	no	no	The child is not transeferred for suspected delay	university	No Apaprent Disability	A	2			Wife of HH head	Does not work does not look for work	26.2	university	HH Head	18 to less than 35	no apparent disability	A	0	0	0	0	0	0	0	0	0	0	0	0	0	0	0	0	0
971	9714	Cairo	urban	urban governorate	male	4	No Disablity	yes	no	no	no	no	no	no	no	no	no	The child is not transeferred for suspected delay	university	No Apaprent Disability	A	1			Wife of HH head	Does not work does not look for work	27.9	university	HH Head	18 to less than 35	no apparent disability	A	0	0	0	0	0	0	0	0	0	0	0	0	0	0	0	0	0
973	9734	Cairo	urban	urban governorate	female	5	No Disablity	yes	no	no	no	no	no	no	no	no	no	The child is not transeferred for suspected delay	university	No Apaprent Disability	A	2			Wife of HH head	Does not work does not look for work	26.3	university	HH Head	18 to less than 35	no apparent disability	A	0	0	0	0	0	0	0	0	0	0	0	0	0	0	0	0	0
973	9735	Cairo	urban	urban governorate	female	5	No Disablity	yes	no	no	no	no	no	no	no	no	no	The child is not transeferred for suspected delay	university	No Apaprent Disability	A	2			Wife of HH head	Does not work does not look for work	28.4	university	HH Head	18 to less than 35	no apparent disability	A	0	0	0	0	0	0	0	0	0	0	0	0	0	0	0	0	0
974	9743	Cairo	urban	urban governorate	female	4	No Disablity	yes	no	no	no	no	no	no	no	no	no	The child is not transeferred for suspected delay	university	No Apaprent Disability	A	2	1	2	Wife of HH head	Does not work does not look for work	25.4	university	HH Head	18 to less than 35	no apparent disability	A	0	0	0	0	0	0	0	0	0	0	0	0	0	0	0	0	0
974	9744	Cairo	urban	urban governorate	female	4	No Disablity	yes	no	no	no	no	no	no	no	no	no	The child is not transeferred for suspected delay	university	No Apaprent Disability	A	2	1	2	Wife of HH head	Does not work does not look for work	25.4	university	HH Head	18 to less than 35	no apparent disability	A	0	0	0	0	0	0	0	0	0	0	0	0	0	0	0	0	0
975	9753	Cairo	urban	urban governorate	male	4	No Disablity	yes	no	no	no	no	no	no	no	no	no	The child is not transeferred for suspected delay	university	No Apaprent Disability	A	2			Wife of HH head	Does not work does not look for work	24.2	university	HH Head	18 to less than 35	no apparent disability	A	0	0	0	0	0	0	0	0	0	0	0	0	0	0	0	0	0
976	9763	Cairo	urban	urban governorate	male	4	No Disablity	yes	no	no	no	no	no	no	no	no	no	The child is not transeferred for suspected delay	university	No Apaprent Disability	A	2			Wife of HH head	Does not work does not look for work	24.4	university	HH Head	18 to less than 35	no apparent disability	A	0	0	0	0	0	0	0	0	0	0	0	0	0	0	0	0	0
977	9773	Cairo	urban	urban governorate	male	4	No Disablity	yes	no	no	no	no	no	no	no	no	no	The child is not transeferred for suspected delay	university	No Apaprent Disability	A	2			Wife of HH head	Does not work does not look for work	21.8	university	HH Head	18 to less than 35	no apparent disability	A	0	0	0	0	0	0	0	0	0	0	0	0	0	0	0	0	0
977	9774	Cairo	urban	urban governorate	male	4	No Disablity	yes	no	no	no	no	no	no	no	no	no	The child is not transeferred for suspected delay	university	No Apaprent Disability	A	2			Wife of HH head	Does not work does not look for work	23.3	university	HH Head	18 to less than 35	no apparent disability	A	0	0	0	0	0	0	0	0	0	0	0	0	0	0	0	0	0
978	9783	Cairo	urban	urban governorate	female	4	No Disablity	yes	no	no	no	no	no	no	no	no	no	The child is not transeferred for suspected delay	university	No Apaprent Disability	A	2			Wife of HH head	Does not work does not look for work	26.8	university	HH Head	18 to less than 35	no apparent disability	A	0	0	0	0	0	0	0	0	0	0	0	0	0	0	0	0	0
978	9784	Cairo	urban	urban governorate	female	4	No Disablity	yes	no	no	no	no	no	no	no	no	no	The child is not transeferred for suspected delay	university	No Apaprent Disability	A	2			Wife of HH head	Does not work does not look for work	28.1	university	HH Head	18 to less than 35	no apparent disability	A	0	0	0	0	0	0	0	0	0	0	0	0	0	0	0	0	0
980	9803	Cairo	urban	urban governorate	male	4	No Disablity	yes	no	no	no	no	yes	no	no	no	no	The child is not transeferred for suspected delay	university	No Apaprent Disability	A	2			Wife of HH head	Does not work does not look for work	27.3	university	HH Head	18 to less than 35	no apparent disability	A	0	0	0	0	0	0	0	0	0	0	0	0	0	0	0	0	0
980	9804	Cairo	urban	urban governorate	male	4	No Disablity	yes	no	no	no	no	yes	no	no	no	no	The child is not transeferred for suspected delay	university	No Apaprent Disability	A	2			Wife of HH head	Does not work does not look for work	28.8	university	HH Head	18 to less than 35	no apparent disability	A	0	0	0	0	0	0	0	0	0	0	0	0	0	0	0	0	0
981	9813	Cairo	urban	urban governorate	male	5	No Disablity	yes	no	no	no	no	no	no	no	no	no	The child is not transeferred for suspected delay	university	No Apaprent Disability	A	3			Wife of HH head	Does not work does not look for work	23.2	university	HH Head	18 to less than 35	no apparent disability	A	0	0	0	0	0	0	0	0	0	0	0	0	0	0	0	0	0
981	9814	Cairo	urban	urban governorate	female	5	No Disablity	yes	no	no	no	no	yes	no	no	yes	no	The child is not transeferred for suspected delay	university	No Apaprent Disability	A	3			Wife of HH head	Does not work does not look for work	26.8	university	HH Head	18 to less than 35	no apparent disability	A	0	0	0	0	0	0	0	0	0	0	0	0	0	0	0	0	0
982	9824	Cairo	urban	urban governorate	male	4	No Disablity	yes	no	no	no	no	no	no	no	no	no	The child is not transeferred for suspected delay	university	No Apaprent Disability	A	1			Wife of HH head	Does not work does not look for work	34.1	university	HH Head	18 to less than 35	no apparent disability	A	0	0	0	0	0	0	0	0	0	0	0	0	0	0	0	0	0
984	9844	Cairo	urban	urban governorate	male	4	No Disablity	yes	no	no	no	no	no	no	no	no	no	The child is not transeferred for suspected delay	university	No Apaprent Disability	A	1			Wife of HH head	work (paid-unpaid-his own-employer)	28.2	university	HH Head	18 to less than 35	no apparent disability	A	0	0	0	0	0	0	0	0	0	0	0	0	0	0	0	0	0
985	9853	Cairo	urban	urban governorate	female	4	No Disablity	yes	no	no	no	no	no	no	no	no	no	The child is not transeferred for suspected delay	university	No Apaprent Disability	A	2			Wife of HH head	Does not work does not look for work	25.5	university	HH Head	18 to less than 35	no apparent disability	A	0	0	0	0	0	0	0	0	0	0	0	0	0	0	0	0	0
985	9854	Cairo	urban	urban governorate	female	4	No Disablity	yes	no	no	no	no	yes	no	no	no	no	The child is not transeferred for suspected delay	university	No Apaprent Disability	A	2			Wife of HH head	Does not work does not look for work	28.3	university	HH Head	18 to less than 35	no apparent disability	A	0	0	0	0	0	0	0	0	0	0	0	0	0	0	0	0	0
986	9865	Cairo	urban	urban governorate	female	5	No Disablity	yes	no	no	no	no	yes	no	no	no	no	The child is not transeferred for suspected delay	university	No Apaprent Disability	A	1			Wife of HH head	work (paid-unpaid-his own-employer)	32.9	university	HH Head	18 to less than 35	no apparent disability	A	0	0	0	0	0	0	0	0	0	0	0	0	0	0	0	0	0
987	9874	Cairo	urban	urban governorate	female	4	No Disablity	yes	no	no	no	no	no	no	no	no	no	The child is not transeferred for suspected delay	post grduate	No Apaprent Disability	A	1			Wife of HH head	work (paid-unpaid-his own-employer)	41.5	university	HH Head	40 +	no apparent disability	A	0	0	0	0	0	0	0	0	0	0	0	0	0	0	0	0	0
988	9886	Cairo	urban	urban governorate	female	6	No Disablity	yes	no	no	no	no	yes	no	no	no	no	The child is not transeferred for suspected delay	university	No Apaprent Disability	A	1			Wife of HH head	work (paid-unpaid-his own-employer)	31.9	university	HH Head	18 to less than 35	no apparent disability	A	0	0	0	0	0	0	0	0	0	0	0	0	0	0	0	0	0
990	9905	Cairo	urban	urban governorate	female	7	No Disablity	yes	no	no	no	no	no	no	no	no	no	The child is not transeferred for suspected delay	High School and technical	No Apaprent Disability	A	3			Wife of HH head	Does not work does not look for work	24.9	university	HH Head	18 to less than 35	no apparent disability	A	0	0	0	0	0	0	0	0	0	0	0	0	0	0	0	0	0
990	9906	Cairo	urban	urban governorate	female	7	No Disablity	yes	no	no	no	no	no	no	no	no	no	The child is not transeferred for suspected delay	High School and technical	No Apaprent Disability	A	3			Wife of HH head	Does not work does not look for work	30.1	university	HH Head	18 to less than 35	no apparent disability	A	0	0	0	0	0	0	0	0	0	0	0	0	0	0	0	0	0
991	9913	Cairo	urban	urban governorate	male	5	No Disablity	yes	no	no	no	no	no	no	no	no	no	The child is not transeferred for suspected delay	university	No Apaprent Disability	A	2			Wife of HH head	work (paid-unpaid-his own-employer)	23.9	university	HH Head	18 to less than 35	no apparent disability	A	0	0	0	0	0	0	0	0	0	0	0	0	0	0	0	0	0
994	9945	Cairo	urban	urban governorate	female	6	No Disablity	yes	no	no	no	no	yes	no	no	yes	no	The child is not transeferred for suspected delay	university	No Apaprent Disability	A	2	1	2	Wife of HH head	Does not work does not look for work	36.6	university	HH Head	35 to less than 40	no apparent disability	A	0	0	0	0	0	0	0	0	0	0	0	0	0	0	0	0	0
994	9946	Cairo	urban	urban governorate	male	6	No Disablity	yes	no	no	no	no	yes	no	no	yes	no	The child is not transeferred for suspected delay	university	No Apaprent Disability	A	2	1	2	Wife of HH head	Does not work does not look for work	36.6	university	HH Head	35 to less than 40	no apparent disability	A	0	0	0	0	0	0	0	0	0	0	0	0	0	0	0	0	0
995	9954	Cairo	urban	urban governorate	female	5	No Disablity	yes	no	no	no	no	no	no	no	no	no	The child is not transeferred for suspected delay	university	No Apaprent Disability	A	2			Wife of HH head	work (paid-unpaid-his own-employer)	26.4	university	HH Head	18 to less than 35	no apparent disability	A	0	0	0	0	0	0	0	0	0	0	0	0	0	0	0	0	0
996	9963	Cairo	urban	urban governorate	female	4	No Disablity	yes	no	no	no	no	no	no	no	no	no	The child is not transeferred for suspected delay	university	No Apaprent Disability	A	2			Wife of HH head	Does not work does not look for work	23.3	university	HH Head	18 to less than 35	no apparent disability	A	0	0	0	0	0	0	0	0	0	0	0	0	0	0	0	0	0
997	9973	Cairo	urban	urban governorate	male	5	No Disablity	yes	no	no	no	no	no	no	no	no	no	The child is not transeferred for suspected delay	university	No Apaprent Disability	A	3			Wife of HH head	Does not work does not look for work	22.9	university	HH Head	18 to less than 35	no apparent disability	A	0	0	0	0	0	0	0	0	0	0	0	0	0	0	0	0	0
998	9983	Cairo	urban	urban governorate	male	3	No Disablity	yes	no	no	no	no	no	no	no	no	no	The child is not transeferred for suspected delay	High School and technical	No Apaprent Disability	A	1			Wife of HH head	Does not work does not look for work	20.6	university	HH Head	18 to less than 35	no apparent disability	A	0	0	0	0	0	0	0	0	0	0	0	0	0	0	0	0	0
999	9993	Cairo	urban	urban governorate	male	4	No Disablity	yes	no	no	no	no	no	no	no	no	no	The child is not transeferred for suspected delay	post grduate	No Apaprent Disability	A	2			Wife of HH head	work (paid-unpaid-his own-employer)	26.7	university	HH Head	18 to less than 35	no apparent disability	A	0	0	0	0	0	0	0	0	0	0	0	0	0	0	0	0	0
999	9994	Cairo	urban	urban governorate	male	4	No Disablity	yes	no	no	no	no	no	no	no	no	no	The child is not transeferred for suspected delay	post grduate	No Apaprent Disability	A	2			Wife of HH head	work (paid-unpaid-his own-employer)	29.7	university	HH Head	18 to less than 35	no apparent disability	A	0	0	0	0	0	0	0	0	0	0	0	0	0	0	0	0	0
1000	10003	Cairo	urban	urban governorate	female	4	No Disablity	yes	no	no	no	no	no	no	no	no	no	The child is not transeferred for suspected delay	university	No Apaprent Disability	A	2			Wife of HH head	work (paid-unpaid-his own-employer)	28.7	university	HH Head	18 to less than 35	no apparent disability	A	0	0	0	0	0	0	0	0	0	0	0	0	0	0	0	0	0
1001	10013	Cairo	urban	urban governorate	male	5	No Disablity	yes	no	no	no	no	no	no	no	no	no	The child is not transeferred for suspected delay	university	No Apaprent Disability	A	2			Wife of HH head	Does not work does not look for work	24.5	university	HH Head	18 to less than 35	no apparent disability	A	0	0	0	0	0	0	0	0	0	0	0	0	0	0	0	0	0
1001	10014	Cairo	urban	urban governorate	female	5	No Disablity	yes	no	no	no	no	no	no	no	no	no	The child is not transeferred for suspected delay	university	No Apaprent Disability	A	2			Wife of HH head	Does not work does not look for work	27.9	university	HH Head	18 to less than 35	no apparent disability	A	0	0	0	0	0	0	0	0	0	0	0	0	0	0	0	0	0
1002	10022	Cairo	urban	urban governorate	male	4	No Disablity	yes	no	no	no	no	yes	no	no	no	no	The child is not transeferred for suspected delay	university	No Apaprent Disability	A	2			HH Head	work (paid-unpaid-his own-employer)	23.4	the child has no father in the HH	the child has no mother is not in the HH	18 to less than 35	99	#N/A	0	0	0	0	0	0	0	0	0	0	0	0	0	0	0	0	0
1004	10043	Cairo	urban	urban governorate	male	4	No Disablity	yes	no	no	no	no	no	no	no	no	no	The child is not transeferred for suspected delay	university	No Apaprent Disability	A	1			Wife of HH head	Does not work does not look for work	23.2	university	HH Head	18 to less than 35	no apparent disability	A	0	0	0	0	0	0	0	0	0	0	0	0	0	0	0	0	0
1005	10053	Cairo	urban	urban governorate	male	4	No Disablity	yes	no	no	no	no	no	no	no	no	no	The child is not transeferred for suspected delay	university	No Apaprent Disability	A	2			Wife of HH head	work (paid-unpaid-his own-employer)	25.3	university	HH Head	18 to less than 35	no apparent disability	A	0	0	0	0	0	0	0	0	0	0	0	0	0	0	0	0	0
1006	10063	Cairo	urban	urban governorate	male	4	No Disablity	yes	no	no	no	no	no	no	no	no	no	The child is not transeferred for suspected delay	university	No Apaprent Disability	A	1			Wife of HH head	work (paid-unpaid-his own-employer)	21.3	university	HH Head	18 to less than 35	no apparent disability	A	0	0	0	0	0	0	0	0	0	0	0	0	0	0	0	0	0
1008	10083	Cairo	urban	urban governorate	male	4	No Disablity	yes	no	no	no	no	no	no	no	no	no	The child is not transeferred for suspected delay	university	No Apaprent Disability	A	2			Wife of HH head	work (paid-unpaid-his own-employer)	30.4	university	HH Head	18 to less than 35	no apparent disability	A	0	0	0	0	0	0	0	0	0	0	0	0	0	0	0	0	0
1008	10084	Cairo	urban	urban governorate	male	4	No Disablity	yes	no	no	no	no	no	no	no	no	no	The child is not transeferred for suspected delay	university	No Apaprent Disability	A	2			Wife of HH head	work (paid-unpaid-his own-employer)	34.7	university	HH Head	18 to less than 35	no apparent disability	A	0	0	0	0	0	0	0	0	0	0	0	0	0	0	0	0	0
1009	10095	Cairo	urban	urban governorate	male	5	No Disablity	yes	no	no	no	no	no	no	no	no	no	The child is not transeferred for suspected delay	4 years istitute	No Apaprent Disability	A	1			Wife of HH head	Does not work does not look for work	35.3	university	HH Head	35 to less than 40	no apparent disability	A	0	0	0	0	0	0	0	0	0	0	0	0	0	0	0	0	0
1010	10105	Cairo	urban	urban governorate	male	5	No Disablity	yes	no	no	no	no	no	no	no	no	no	The child is not transeferred for suspected delay	university	No Apaprent Disability	A	1			HH Head	work (paid-unpaid-his own-employer)	35.2	the child has no father in the HH	the child has no mother is not in the HH	35 to less than 40	99	#N/A	0	0	0	0	0	0	0	0	0	0	0	0	0	0	0	0	0
1011	10113	Cairo	urban	urban governorate	male	4	No Disablity	yes	no	no	no	no	no	no	no	no	no	The child is not transeferred for suspected delay	university	No Apaprent Disability	A	2			Wife of HH head	work (paid-unpaid-his own-employer)	24.7	university	HH Head	18 to less than 35	no apparent disability	A	0	0	0	0	0	0	0	0	0	0	0	0	0	0	0	0	0
1012	10125	Cairo	urban	urban governorate	male	5	No Disablity	yes	no	no	no	no	yes	no	no	no	no	The child is not transeferred for suspected delay	university	No Apaprent Disability	A	1			Wife of HH head	Does not work does not look for work	39.3	university	HH Head	35 to less than 40	no apparent disability	A	0	0	0	0	0	0	0	0	0	0	0	0	0	0	0	0	0
1013	10135	Cairo	urban	urban governorate	male	5	No Disablity	yes	no	no	no	no	no	no	no	no	no	The child is not transeferred for suspected delay	university	No Apaprent Disability	A	1			Wife of HH head	Does not work does not look for work	36.3	university	HH Head	35 to less than 40	no apparent disability	A	0	0	0	0	0	0	0	0	0	0	0	0	0	0	0	0	0
1015	10153	Cairo	urban	urban governorate	male	4	No Disablity	yes	no	no	no	no	no	no	no	no	no	The child is not transeferred for suspected delay	university	No Apaprent Disability	A	2			Wife of HH head	work (paid-unpaid-his own-employer)	25.9	university	HH Head	18 to less than 35	no apparent disability	A	0	0	0	0	0	0	0	0	0	0	0	0	0	0	0	0	0
1015	10154	Cairo	urban	urban governorate	female	4	No Disablity	yes	no	no	no	no	no	no	no	no	no	The child is not transeferred for suspected delay	university	No Apaprent Disability	A	2			Wife of HH head	work (paid-unpaid-his own-employer)	28.1	university	HH Head	18 to less than 35	no apparent disability	A	0	0	0	0	0	0	0	0	0	0	0	0	0	0	0	0	0
1016	10163	Cairo	urban	urban governorate	female	4	No Disablity	yes	no	no	no	no	no	no	no	no	no	The child is not transeferred for suspected delay	university	No Apaprent Disability	A	2			Wife of HH head	work (paid-unpaid-his own-employer)	26.6	university	HH Head	18 to less than 35	no apparent disability	A	0	0	0	0	0	0	0	0	0	0	0	0	0	0	0	0	0
1017	10173	Cairo	urban	urban governorate	female	4	No Disablity	yes	no	no	no	no	no	no	no	no	no	The child is not transeferred for suspected delay	university	No Apaprent Disability	A	2			Wife of HH head	work (paid-unpaid-his own-employer)	34.1	university	HH Head	18 to less than 35	no apparent disability	A	0	0	0	0	0	0	0	0	0	0	0	0	0	0	0	0	0
1018	10184	Cairo	urban	urban governorate	female	6	No Disablity	yes	no	no	no	no	no	no	no	no	no	The child is not transeferred for suspected delay	university	No Apaprent Disability	A	3			Wife of HH head	Does not work does not look for work	28.8	university	HH Head	18 to less than 35	no apparent disability	A	0	0	0	0	0	0	0	0	0	0	0	0	0	0	0	0	0
1021	10214	Cairo	urban	urban governorate	female	5	No Disablity	yes	no	no	no	no	no	no	no	no	no	The child is not transeferred for suspected delay	university	No Apaprent Disability	A	2			Wife of HH head	Does not work does not look for work	21.3	university	HH Head	18 to less than 35	no apparent disability	A	0	0	0	0	0	0	0	0	0	0	0	0	0	0	0	0	0
1023	10234	Cairo	urban	urban governorate	female	5	No Disablity	yes	no	no	no	no	no	no	no	no	no	The child is not transeferred for suspected delay	university	No Apaprent Disability	A	2			Wife of HH head	Does not work does not look for work	28.8	university	HH Head	18 to less than 35	no apparent disability	A	0	0	0	0	0	0	0	0	0	0	0	0	0	0	0	0	0
1024	10243	Cairo	urban	urban governorate	female	4	No Disablity	yes	no	no	no	no	no	no	no	no	no	The child is not transeferred for suspected delay	university	No Apaprent Disability	A	2			Wife of HH head	work (paid-unpaid-his own-employer)	23.3	university	HH Head	18 to less than 35	no apparent disability	A	0	0	0	0	0	0	0	0	0	0	0	0	0	0	0	0	0
1025	10254	Cairo	urban	urban governorate	male	4	No Disablity	yes	no	no	no	no	no	no	no	no	no	The child is not transeferred for suspected delay	university	No Apaprent Disability	A	1			Wife of HH head	Does not work does not look for work	26.3	university	HH Head	18 to less than 35	no apparent disability	A	0	0	0	0	0	0	0	0	0	0	0	0	0	0	0	0	0
1026	10263	Cairo	urban	urban governorate	female	4	No Disablity	yes	no	no	no	no	no	no	no	no	no	The child is not transeferred for suspected delay	university	No Apaprent Disability	A	2			Wife of HH head	work (paid-unpaid-his own-employer)	26.1	university	HH Head	18 to less than 35	no apparent disability	A	0	0	0	0	0	0	0	0	0	0	0	0	0	0	0	0	0
1027	10274	Cairo	urban	urban governorate	female	6	No Disablity	yes	no	no	no	no	no	no	no	no	no	The child is not transeferred for suspected delay	university	No Apaprent Disability	A	3			Wife of HH head	Does not work does not look for work	26.9	university	HH Head	18 to less than 35	no apparent disability	A	0	0	0	0	0	0	0	0	0	0	0	0	0	0	0	0	0
1028	10283	Cairo	urban	urban governorate	male	4	No Disablity	yes	no	no	no	no	no	no	no	no	no	The child is not transeferred for suspected delay	university	No Apaprent Disability	A	1			Wife of HH head	work (paid-unpaid-his own-employer)	24.7	university	HH Head	18 to less than 35	no apparent disability	A	0	0	0	0	0	0	0	0	0	0	0	0	0	0	0	0	0
1030	10303	Cairo	urban	urban governorate	female	4	No Disablity	yes	no	no	no	no	no	no	no	no	no	The child is not transeferred for suspected delay	university	No Apaprent Disability	A	2			Wife of HH head	work (paid-unpaid-his own-employer)	28.6	university	HH Head	18 to less than 35	no apparent disability	A	0	0	0	0	0	0	0	0	0	0	0	0	0	0	0	0	0
1030	10304	Cairo	urban	urban governorate	male	4	No Disablity	yes	no	no	no	no	yes	no	no	no	no	The child is not transeferred for suspected delay	university	No Apaprent Disability	A	2			Wife of HH head	work (paid-unpaid-his own-employer)	31.7	university	HH Head	18 to less than 35	no apparent disability	A	0	0	0	0	0	0	0	0	0	0	0	0	0	0	0	0	0
1031	10314	Cairo	urban	urban governorate	female	7	No Disablity	yes	no	no	no	no	yes	no	no	no	no	The child is not transeferred for suspected delay	High School and technical	No Apaprent Disability	A	4			Wife of HH head	Does not work does not look for work	23.6	High School and technical	HH Head	18 to less than 35	no apparent disability	A	0	0	0	0	0	0	0	0	0	0	0	0	0	0	0	0	0
1031	10315	Cairo	urban	urban governorate	female	7	No Disablity	yes	no	no	no	no	yes	no	no	no	no	The child is not transeferred for suspected delay	High School and technical	No Apaprent Disability	A	4			Wife of HH head	Does not work does not look for work	25.7	High School and technical	HH Head	18 to less than 35	no apparent disability	A	0	0	0	0	0	0	0	0	0	0	0	0	0	0	0	0	0
1031	10316	Cairo	urban	urban governorate	female	7	No Disablity	yes	no	no	no	no	yes	no	no	no	no	The child is not transeferred for suspected delay	High School and technical	No Apaprent Disability	A	4			Wife of HH head	Does not work does not look for work	28.2	High School and technical	HH Head	18 to less than 35	no apparent disability	A	0	0	0	0	0	0	0	0	0	0	0	0	0	0	0	0	0
1032	10323	Cairo	urban	urban governorate	female	6	No Disablity	yes	no	no	no	no	yes	no	no	no	no	The child is not transeferred for suspected delay	High School and technical	No Apaprent Disability	A	4			Wife of HH head	Does not work does not look for work	17.3	High School and technical	HH Head	15 to less than 18	no apparent disability	A	0	0	0	0	0	0	0	0	0	0	0	0	0	0	0	0	0
1032	10324	Cairo	urban	urban governorate	female	6	No Disablity	yes	no	no	no	no	yes	no	no	no	no	The child is not transeferred for suspected delay	High School and technical	No Apaprent Disability	A	4			Wife of HH head	Does not work does not look for work	20.4	High School and technical	HH Head	18 to less than 35	no apparent disability	A	0	0	0	0	0	0	0	0	0	0	0	0	0	0	0	0	0
1033	10333	Cairo	urban	urban governorate	male	6	No Disablity	yes	no	no	no	no	yes	no	no	no	no	The child is not transeferred for suspected delay	Prep	No Apaprent Disability	A	4			Wife of HH head	Does not work does not look for work	17.2	Read and write	HH Head	15 to less than 18	no apparent disability	A	0	0	0	0	0	0	0	0	0	0	0	0	0	0	0	0	0
1033	10334	Cairo	urban	urban governorate	female	6	No Disablity	yes	no	no	no	no	yes	no	no	no	no	The child is not transeferred for suspected delay	Prep	No Apaprent Disability	A	4			Wife of HH head	Does not work does not look for work	20.3	Read and write	HH Head	18 to less than 35	no apparent disability	A	0	0	0	0	0	0	0	0	0	0	0	0	0	0	0	0	0
1033	10335	Cairo	urban	urban governorate	female	6	No Disablity	yes	no	no	no	no	yes	no	no	no	no	The child is not transeferred for suspected delay	Prep	No Apaprent Disability	A	4			Wife of HH head	Does not work does not look for work	21.6	Read and write	HH Head	18 to less than 35	no apparent disability	A	0	0	0	0	0	0	0	0	0	0	0	0	0	0	0	0	0
1035	10352	Cairo	urban	urban governorate	male	6	No Disablity	yes	no	no	no	no	no	no	no	no	no	The child is not transeferred for suspected delay	High School and technical	No Apaprent Disability	A	4			HH Head	work (paid-unpaid-his own-employer)	29.4	the child has no father in the HH	the child has no mother is not in the HH	18 to less than 35	99	#N/A	0	0	0	0	0	0	0	0	0	0	0	0	0	0	0	0	0
1035	10353	Cairo	urban	urban governorate	female	6	No Disablity	yes	no	no	no	no	no	no	no	no	no	The child is not transeferred for suspected delay	High School and technical	No Apaprent Disability	A	4			HH Head	work (paid-unpaid-his own-employer)	30.3	the child has no father in the HH	the child has no mother is not in the HH	18 to less than 35	99	#N/A	0	0	0	0	0	0	0	0	0	0	0	0	0	0	0	0	0
1036	10363	Cairo	urban	urban governorate	female	5	No Disablity	yes	no	yes	no	no	no	no	no	no	no	The child is not transeferred for suspected delay	High School and technical	No Apaprent Disability	A	3			Wife of HH head	Does not work does not look for work	26.8	High School and technical	HH Head	18 to less than 35	no apparent disability	A	0	0	0	0	0	0	0	0	0	0	0	0	0	0	0	0	0
1037	10373	Cairo	urban	urban governorate	male	3	No Disablity	yes	no	yes	no	no	yes	no	no	no	no	The child is not transeferred for suspected delay	Above intermediate	No Apaprent Disability	A	1			Wife of HH head	Does not work does not look for work	33.1	High School and technical	HH Head	18 to less than 35	no apparent disability	A	0	0	0	0	0	0	0	0	0	0	0	0	0	0	0	0	0
1039	10393	Cairo	urban	urban governorate	female	5	No Disablity	yes	no	no	no	no	no	no	no	no	no	The child is not transeferred for suspected delay	university	No Apaprent Disability	A	3			Wife of HH head	Does not work does not look for work	26.8	High School and technical	HH Head	18 to less than 35	no apparent disability	A	0	0	0	0	0	0	0	0	0	0	0	0	0	0	0	0	0
1039	10394	Cairo	urban	urban governorate	male	5	No Disablity	yes	no	no	no	no	no	no	no	no	no	The child is not transeferred for suspected delay	university	No Apaprent Disability	A	3			Wife of HH head	Does not work does not look for work	29.2	High School and technical	HH Head	18 to less than 35	no apparent disability	A	0	0	0	0	0	0	0	0	0	0	0	0	0	0	0	0	0
1040	10404	Cairo	urban	urban governorate	male	6	No Disablity	yes	no	no	no	no	yes	no	no	no	no	The child is not transeferred for suspected delay	university	No Apaprent Disability	A	3			Wife of HH head	Does not work does not look for work	23.4	university	HH Head	18 to less than 35	no apparent disability	A	0	0	0	0	0	0	0	0	0	0	0	0	0	0	0	0	0
1040	10405	Cairo	urban	urban governorate	male	6	No Disablity	yes	no	no	no	no	yes	no	no	no	no	The child is not transeferred for suspected delay	university	No Apaprent Disability	A	3			Wife of HH head	Does not work does not look for work	26.4	university	HH Head	18 to less than 35	no apparent disability	A	0	0	0	0	0	0	0	0	0	0	0	0	0	0	0	0	0
1041	10413	Cairo	urban	urban governorate	female	5	No Disablity	yes	no	no	no	no	yes	no	no	no	no	The child is not transeferred for suspected delay	High School and technical	No Apaprent Disability	A	2			Wife of HH head	Does not work does not look for work	20.1	university	HH Head	18 to less than 35	no apparent disability	A	0	0	0	0	0	0	0	0	0	0	0	0	0	0	0	0	0
1042	10423	Cairo	urban	urban governorate	male	5	No Disablity	yes	no	yes	no	no	no	no	no	no	no	The child is not transeferred for suspected delay	university	No Apaprent Disability	A	3			Wife of HH head	Does not work does not look for work	30.5	Illeterate	HH Head	18 to less than 35	no apparent disability	Q	0	0	0	0	0	0	0	0	0	0	0	0	0	0	0	0	0
1043	10433	Cairo	urban	urban governorate	male	4	No Disablity	yes	no	yes	no	no	yes	no	no	yes	no	The child is not transeferred for suspected delay	university	No Apaprent Disability	A	2			Wife of HH head	Does not work does not look for work	24.4	university	HH Head	18 to less than 35	no apparent disability	A	0	0	0	0	0	0	0	0	0	0	0	0	0	0	0	0	0
1044	10445	Cairo	urban	urban governorate	male	7	No Disablity	yes	no	no	no	no	no	no	no	no	no	The child is not transeferred for suspected delay	Prep	No Apaprent Disability	A	2			Wife of HH head	Does not work does not look for work	26.3	university	HH Head	18 to less than 35	no apparent disability	A	0	0	0	0	0	0	0	0	0	0	0	0	0	0	0	0	0
1045	10455	Cairo	urban	urban governorate	male	6	No Disablity	yes	no	no	no	no	no	no	no	no	no	The child is not transeferred for suspected delay	High School and technical	No Apaprent Disability	A	2			Wife of HH head	Does not work does not look for work	22.8	High School and technical	HH Head	18 to less than 35	no apparent disability	A	0	0	0	0	0	0	0	0	0	0	0	0	0	0	0	0	0
1048	10486	Cairo	urban	urban governorate	male	7	No Disablity	yes	no	no	no	no	no	no	no	no	no	The child is not transeferred for suspected delay	Read and write	No Apaprent Disability	A	2			Wife of HH head	Does not work does not look for work	33	Read and write	HH Head	18 to less than 35	no apparent disability	A	0	0	0	0	0	0	0	0	0	0	0	0	0	0	0	0	0
1049	10494	Cairo	urban	urban governorate	female	5	No Disablity	yes	no	no	no	no	yes	no	no	no	no	The child is not transeferred for suspected delay	Prep	No Apaprent Disability	A	2			Wife of HH head	Does not work does not look for work	23.2	Primary	HH Head	18 to less than 35	no apparent disability	A	0	0	0	0	0	0	0	0	0	0	0	0	0	0	0	0	0
1050	10503	Cairo	urban	urban governorate	female	4	No Disablity	yes	no	no	no	no	yes	no	no	no	no	The child is not transeferred for suspected delay	Illeterate	No Apaprent Disability	A	2			Wife of HH head	Does not work does not look for work	21.2	Read and write	HH Head	18 to less than 35	no apparent disability	A	0	0	0	0	0	0	0	0	0	0	0	0	0	0	0	0	0
1053	10534	Cairo	urban	urban governorate	male	5	No Disablity	yes	no	no	no	no	no	no	no	no	no	The child is not transeferred for suspected delay	Illeterate	No Apaprent Disability	A	2			Wife of HH head	Does not work does not look for work	25.2	Illeterate	HH Head	18 to less than 35	no apparent disability	A	0	0	0	0	0	0	0	0	0	0	0	0	0	0	0	0	0
1057	10572	Cairo	urban	urban governorate	male	3	No Disablity	yes	no	yes	no	no	no	no	no	no	no	The child is not transeferred for suspected delay	the child has no moyther in the house	The child has no mother in the HH	99	2			his/her mother is not in the HH	The child has no mother in the HH	the child has no mother in the HH	Read and write	HH Head	99	no apparent disability	A	0	0	0	0	0	0	0	0	0	0	0	0	0	0	0	0	0
1059	10595	Cairo	urban	urban governorate	male	7	No Disablity	yes	no	no	no	no	no	no	no	no	no	The child is not transeferred for suspected delay	Illeterate	No Apaprent Disability	A	2			Wife of HH head	Does not work does not look for work	24.2	Illeterate	HH Head	18 to less than 35	no apparent disability	A	0	0	0	0	0	0	0	0	0	0	0	0	0	0	0	0	0
1060	10603	Cairo	urban	urban governorate	female	4	No Disablity	yes	no	no	no	no	no	no	no	no	no	The child is not transeferred for suspected delay	Illeterate	No Apaprent Disability	A	2			Wife of HH head	Does not work does not look for work	19.2	Illeterate	HH Head	18 to less than 35	no apparent disability	A	0	0	0	0	0	0	0	0	0	0	0	0	0	0	0	0	0
1061	10613	Cairo	urban	urban governorate	male	6	No Disablity	yes	no	no	no	yes	no	no	no	yes	no	The child is not transeferred for suspected delay	High School and technical	No Apaprent Disability	A	4	1	2	Wife of HH head	Does not work does not look for work	30.4	Read and write	HH Head	18 to less than 35	no apparent disability	A	0	0	0	0	0	0	0	0	0	0	0	0	0	0	0	0	0
1061	10614	Cairo	urban	urban governorate	female	6	No Disablity	yes	no	no	no	yes	no	no	no	yes	no	The child is not transeferred for suspected delay	High School and technical	No Apaprent Disability	A	4	1	2	Wife of HH head	Does not work does not look for work	30.4	Read and write	HH Head	18 to less than 35	no apparent disability	A	0	0	0	0	0	0	0	0	0	0	0	0	0	0	0	0	0
1061	10615	Cairo	urban	urban governorate	female	6	No Disablity	yes	no	no	no	no	no	no	no	no	no	The child is not transeferred for suspected delay	High School and technical	No Apaprent Disability	A	4			Wife of HH head	Does not work does not look for work	34.9	Read and write	HH Head	18 to less than 35	no apparent disability	A	0	0	0	0	0	0	0	0	0	0	0	0	0	0	0	0	0
1062	10624	Cairo	urban	urban governorate	female	5	No Disablity	yes	no	no	no	no	no	no	no	no	no	The child is not transeferred for suspected delay	High School and technical	No Apaprent Disability	A	2			Wife of HH head	Does not work does not look for work	21.8	High School and technical	HH Head	18 to less than 35	no apparent disability	A	0	0	0	0	0	0	0	0	0	0	0	0	0	0	0	0	0
1062	10625	Cairo	urban	urban governorate	male	5	No Disablity	yes	no	no	no	no	no	no	no	no	no	The child is not transeferred for suspected delay	High School and technical	No Apaprent Disability	A	2			Wife of HH head	Does not work does not look for work	23.7	High School and technical	HH Head	18 to less than 35	no apparent disability	A	0	0	0	0	0	0	0	0	0	0	0	0	0	0	0	0	0
1063	10634	Cairo	urban	urban governorate	female	7	No Disablity	yes	no	no	no	no	no	no	no	no	no	The child is not transeferred for suspected delay	university	No Apaprent Disability	A	3			Wife of HH head	Does not work does not look for work	21.7	Prep	HH Head	18 to less than 35	no apparent disability	A	0	0	0	0	0	0	0	0	0	0	0	0	0	0	0	0	0
1063	10635	Cairo	urban	urban governorate	male	7	No Disablity	yes	no	no	no	no	no	no	no	no	no	The child is not transeferred for suspected delay	university	No Apaprent Disability	A	3			Wife of HH head	Does not work does not look for work	24.8	Prep	HH Head	18 to less than 35	no apparent disability	A	0	0	0	0	0	0	0	0	0	0	0	0	0	0	0	0	0
1067	10677	Cairo	urban	urban governorate	female	7	No Disablity	yes	no	no	no	no	no	no	no	no	no	The child is not transeferred for suspected delay	High School and technical	No Apaprent Disability	A	1			Wife of HH head	Does not work does not look for work	39.8	Read and write	HH Head	35 to less than 40	no apparent disability	A	0	0	0	0	0	0	0	0	0	0	0	0	0	0	0	0	0
1068	10685	Cairo	urban	urban governorate	female	5	No Disablity	yes	no	no	no	no	yes	no	no	no	no	The child is not transeferred for suspected delay	Read and write	No Apaprent Disability	A	1			Wife of HH head	Does not work does not look for work	22.7	Read and write	HH Head	18 to less than 35	no apparent disability	Q	0	0	0	0	0	0	0	0	0	0	0	0	0	0	0	0	0
1069	10694	Cairo	urban	urban governorate	female	5	No Disablity	yes	no	no	no	no	no	no	no	no	no	The child is not transeferred for suspected delay	Read and write	No Apaprent Disability	A	2			Wife of HH head	Does not work does not look for work	25.5	Read and write	HH Head	18 to less than 35	no apparent disability	A	0	0	0	0	0	0	0	0	0	0	0	0	0	0	0	0	0
1070	10706	Cairo	urban	urban governorate	male	7	No Disablity	yes	no	no	no	no	no	no	no	no	no	The child is not transeferred for suspected delay	High School and technical	No Apaprent Disability	A	2			Wife of HH head	work (paid-unpaid-his own-employer)	32.1	High School and technical	HH Head	18 to less than 35	no apparent disability	A	0	0	0	0	0	0	0	0	0	0	0	0	0	0	0	0	0
1071	10713	Cairo	urban	urban governorate	female	4	No Disablity	yes	no	no	no	no	yes	no	no	no	no	The child is not transeferred for suspected delay	university	No Apaprent Disability	A	2			Wife of HH head	Does not work does not look for work	26.8	university	HH Head	18 to less than 35	no apparent disability	A	0	0	0	0	0	0	0	0	0	0	0	0	0	0	0	0	0
1072	10723	Cairo	urban	urban governorate	female	4	No Disablity	yes	no	no	no	no	no	no	no	no	no	The child is not transeferred for suspected delay	university	No Apaprent Disability	A	2			Wife of HH head	Does not work does not look for work	27.3	university	HH Head	18 to less than 35	no apparent disability	A	0	0	0	0	0	0	0	0	0	0	0	0	0	0	0	0	0
1074	10747	Cairo	urban	urban governorate	female	7	No Disablity	yes	no	no	no	no	no	no	no	no	no	The child is not transeferred for suspected delay	university	No Apaprent Disability	A	1			Wife of HH head	work (paid-unpaid-his own-employer)	35.8	university	HH Head	35 to less than 40	aparent disability	C	0	0	0	0	0	0	0	0	0	0	0	0	0	0	0	0	0
1078	10784	Cairo	urban	urban governorate	male	6	Disable	no	yes	no	no	no	no	no	yes	no	no	The child is transferred for suspected delay	High School and technical	No Apaprent Disability	A	3			Wife of HH head	Does not work does not look for work	24	High School and technical	HH Head	18 to less than 35	no apparent disability	A	0	0	yes	yes	yes	0	yes	yes	yes	0	yes	yes	yes	0	0	0	0
1079	10792	Cairo	urban	urban governorate	female	4	No Disablity	yes	no	no	no	no	no	no	no	no	no	The child is not transeferred for suspected delay	post grduate	No Apaprent Disability	A	3			HH Head	Does not work does not look for work	26.9	the child has no father in the HH	the child has no mother is not in the HH	18 to less than 35	99	#N/A	0	0	0	0	0	0	0	0	0	0	0	0	0	0	0	0	0
1079	10793	Cairo	urban	urban governorate	female	4	No Disablity	yes	no	no	no	no	no	no	no	no	no	The child is not transeferred for suspected delay	the child has no moyther in the house	The child has no mother in the HH	99	3			his/her mother is not in the HH	The child has no mother in the HH	the child has no mother in the HH	the child has no father in the HH	the child has no mother is not in the HH	99	99	#N/A	0	0	0	0	0	0	0	0	0	0	0	0	0	0	0	0	0
1083	10833	Cairo	urban	urban governorate	male	5	No Disablity	yes	no	no	no	yes	yes	no	no	yes	no	The child is not transeferred for suspected delay	university	No Apaprent Disability	A	3			Wife of HH head	Does not work does not look for work	22.3	university	HH Head	18 to less than 35	no apparent disability	A	0	0	0	0	0	0	0	0	0	0	0	0	0	0	0	0	0
1083	10834	Cairo	urban	urban governorate	male	5	No Disablity	yes	no	no	no	no	yes	no	no	no	no	The child is not transeferred for suspected delay	university	No Apaprent Disability	A	3			Wife of HH head	Does not work does not look for work	27.8	university	HH Head	18 to less than 35	no apparent disability	A	0	0	0	0	0	0	0	0	0	0	0	0	0	0	0	0	0
1084	10843	Cairo	urban	urban governorate	female	5	No Disablity	yes	no	no	no	no	yes	no	no	no	no	The child is not transeferred for suspected delay	High School and technical	No Apaprent Disability	A	3			Wife of HH head	Does not work does not look for work	29.8	High School and technical	HH Head	18 to less than 35	aparent disability	C	0	0	0	0	0	0	0	0	0	0	0	0	0	0	0	0	0
1084	10844	Cairo	urban	urban governorate	male	5	No Disablity	yes	no	no	no	no	yes	no	no	no	no	The child is not transeferred for suspected delay	High School and technical	No Apaprent Disability	A	3			Wife of HH head	Does not work does not look for work	31.8	High School and technical	HH Head	18 to less than 35	aparent disability	C	0	0	0	0	0	0	0	0	0	0	0	0	0	0	0	0	0
1085	10853	Cairo	urban	urban governorate	male	4	No Disablity	yes	no	no	no	no	no	no	no	no	no	The child is not transeferred for suspected delay	university	No Apaprent Disability	A	2			Wife of HH head	work (paid-unpaid-his own-employer)	26.9	university	HH Head	18 to less than 35	no apparent disability	A	0	0	0	0	0	0	0	0	0	0	0	0	0	0	0	0	0
1085	10854	Cairo	urban	urban governorate	male	4	No Disablity	yes	no	no	no	no	no	no	no	no	no	The child is not transeferred for suspected delay	university	No Apaprent Disability	A	2			Wife of HH head	work (paid-unpaid-his own-employer)	29.6	university	HH Head	18 to less than 35	no apparent disability	A	0	0	0	0	0	0	0	0	0	0	0	0	0	0	0	0	0
1086	10863	Cairo	urban	urban governorate	male	4	No Disablity	yes	no	no	no	no	no	no	no	no	no	The child is not transeferred for suspected delay	university	No Apaprent Disability	A	2			Wife of HH head	work (paid-unpaid-his own-employer)	29.3	university	HH Head	18 to less than 35	aparent disability	C	0	0	0	0	0	0	0	0	0	0	0	0	0	0	0	0	0
1086	10864	Cairo	urban	urban governorate	male	4	No Disablity	yes	no	no	no	no	no	no	no	no	no	The child is not transeferred for suspected delay	university	No Apaprent Disability	A	2			Wife of HH head	work (paid-unpaid-his own-employer)	33.9	university	HH Head	18 to less than 35	aparent disability	C	0	0	0	0	0	0	0	0	0	0	0	0	0	0	0	0	0
1088	10883	Cairo	urban	urban governorate	female	5	No Disablity	yes	no	no	no	no	yes	no	no	no	no	The child is not transeferred for suspected delay	university	Apparent disability	C	3			Wife of HH head	Does not work does not look for work	29.2	university	HH Head	18 to less than 35	no apparent disability	A	0	0	0	0	0	0	0	0	0	0	0	0	0	0	0	0	0
1088	10884	Cairo	urban	urban governorate	male	5	No Disablity	yes	no	no	no	no	no	no	no	no	no	The child is not transeferred for suspected delay	university	Apparent disability	C	3			Wife of HH head	Does not work does not look for work	30.8	university	HH Head	18 to less than 35	no apparent disability	A	0	0	0	0	0	0	0	0	0	0	0	0	0	0	0	0	0
1091	10913	Cairo	urban	urban governorate	female	4	Disable	yes	no	no	no	no	no	no	no	no	no	The child is not transeferred for suspected delay	High School and technical	Apparent disability	C	2			Wife of HH head	Does not work does not look for work	24.7	High School and technical	HH Head	18 to less than 35	no apparent disability	A	0	0	0	0	0	0	0	0	0	0	0	0	0	0	0	0	0
1092	10924	Cairo	urban	urban governorate	female	6	Disable	yes	no	no	no	no	no	no	no	no	no	The child is not transeferred for suspected delay	Illeterate	No Apaprent Disability	A	3			Wife of HH head	Does not work does not look for work	19.3	Illeterate	HH Head	18 to less than 35	no apparent disability	A	0	0	0	0	0	0	0	0	0	0	0	0	0	0	0	0	0
1095	10953	Cairo	urban	urban governorate	male	3	No Disablity	yes	yes	no	no	no	yes	no	yes	yes	no	The child is not transeferred for suspected delay	the child has no moyther in the house	The child has no mother in the HH	99	1			his/her mother is not in the HH	The child has no mother in the HH	the child has no mother in the HH	the child has no father in the HH	the child has no mother is not in the HH	99	99	#N/A	0	0	0	0	0	0	0	0	0	0	0	0	0	0	0	0	0
1096	10963	Cairo	urban	urban governorate	male	4	No Disablity	yes	no	no	no	no	no	no	no	no	no	The child is not transeferred for suspected delay	university	No Apaprent Disability	A	2			Wife of HH head	Does not work does not look for work	20.6	university	HH Head	18 to less than 35	no apparent disability	A	0	0	0	0	0	0	0	0	0	0	0	0	0	0	0	0	0
1098	10984	Cairo	urban	urban governorate	female	5	No Disablity	yes	no	no	no	no	yes	no	no	yes	no	The child is not transeferred for suspected delay	High School and technical	No Apaprent Disability	A	2			Wife of HH head	Does not work does not look for work	26.5	High School and technical	HH Head	18 to less than 35	no apparent disability	A	0	0	0	0	0	0	0	0	0	0	0	0	0	0	0	0	0
1098	10985	Cairo	urban	urban governorate	female	5	No Disablity	yes	no	no	no	no	yes	no	no	yes	no	The child is not transeferred for suspected delay	High School and technical	No Apaprent Disability	A	2			Wife of HH head	Does not work does not look for work	30.3	High School and technical	HH Head	18 to less than 35	no apparent disability	A	0	0	0	0	0	0	0	0	0	0	0	0	0	0	0	0	0
1099	10995	Cairo	urban	urban governorate	male	6	No Disablity	yes	no	no	no	no	no	no	no	no	no	The child is not transeferred for suspected delay	university	No Apaprent Disability	A	2	1	2	Wife of HH head	Does not work does not look for work	28.1	university	HH Head	18 to less than 35	no apparent disability	A	0	0	0	0	0	0	0	0	0	0	0	0	0	0	0	0	0
1099	10996	Cairo	urban	urban governorate	female	6	No Disablity	yes	no	no	no	no	no	no	no	no	no	The child is not transeferred for suspected delay	university	No Apaprent Disability	A	2	1	2	Wife of HH head	Does not work does not look for work	28.1	university	HH Head	18 to less than 35	no apparent disability	A	0	0	0	0	0	0	0	0	0	0	0	0	0	0	0	0	0
1100	11005	Cairo	urban	urban governorate	female	5	No Disablity	yes	no	no	no	no	no	no	no	no	no	The child is not transeferred for suspected delay	university	No Apaprent Disability	A	1			Wife of HH head	Does not work does not look for work	30.4	university	HH Head	18 to less than 35	no apparent disability	A	0	0	0	0	0	0	0	0	0	0	0	0	0	0	0	0	0
1102	11023	Cairo	urban	urban governorate	male	5	No Disablity	yes	no	no	no	no	no	no	no	no	no	The child is not transeferred for suspected delay	university	No Apaprent Disability	A	3			Wife of HH head	Does not work does not look for work	13.9	university	HH Head	less than 15	no apparent disability	A	0	0	0	0	0	0	0	0	0	0	0	0	0	0	0	0	0
1102	11024	Cairo	urban	urban governorate	male	5	No Disablity	yes	no	no	no	no	no	no	no	no	no	The child is not transeferred for suspected delay	university	No Apaprent Disability	A	3			Wife of HH head	Does not work does not look for work	17.4	university	HH Head	15 to less than 18	no apparent disability	A	0	0	0	0	0	0	0	0	0	0	0	0	0	0	0	0	0
1103	11033	Cairo	urban	urban governorate	female	3	No Disablity	yes	no	no	no	no	no	no	no	no	no	The child is not transeferred for suspected delay	university	No Apaprent Disability	A	1			Wife of HH head	work (paid-unpaid-his own-employer)	22.5	university	HH Head	18 to less than 35	no apparent disability	A	0	0	0	0	0	0	0	0	0	0	0	0	0	0	0	0	0
1104	11044	Cairo	urban	urban governorate	female	4	No Disablity	yes	no	no	no	no	no	no	no	no	no	The child is not transeferred for suspected delay	Above intermediate	No Apaprent Disability	A	1			HH Head	Does not work does not look for work	27.7	the child has no father in the HH	the child has no mother is not in the HH	18 to less than 35	99	#N/A	0	0	0	0	0	0	0	0	0	0	0	0	0	0	0	0	0
1105	11057	Cairo	urban	urban governorate	male	7	No Disablity	yes	no	no	no	no	no	no	no	no	no	The child is not transeferred for suspected delay	university	No Apaprent Disability	A	1			Wife of HH head	Does not work does not look for work	37.2	university	HH Head	35 to less than 40	no apparent disability	A	0	0	0	0	0	0	0	0	0	0	0	0	0	0	0	0	0
1107	11073	Cairo	urban	urban governorate	female	5	No Disablity	yes	no	no	no	no	no	no	no	no	no	The child is not transeferred for suspected delay	university	No Apaprent Disability	A	3			Wife of HH head	Does not work does not look for work	19.3	university	HH Head	18 to less than 35	no apparent disability	A	0	0	0	0	0	0	0	0	0	0	0	0	0	0	0	0	0
1107	11074	Cairo	urban	urban governorate	male	5	No Disablity	yes	no	no	no	no	no	no	no	no	no	The child is not transeferred for suspected delay	university	No Apaprent Disability	A	3			Wife of HH head	Does not work does not look for work	22.3	university	HH Head	18 to less than 35	no apparent disability	A	0	0	0	0	0	0	0	0	0	0	0	0	0	0	0	0	0
1108	11083	Cairo	urban	urban governorate	female	5	No Disablity	yes	no	no	no	no	no	no	no	no	no	The child is not transeferred for suspected delay	university	No Apaprent Disability	A	3			Wife of HH head	Does not work does not look for work	27.8	university	HH Head	18 to less than 35	no apparent disability	A	0	0	0	0	0	0	0	0	0	0	0	0	0	0	0	0	0
1108	11084	Cairo	urban	urban governorate	male	5	No Disablity	yes	no	no	no	no	no	no	no	no	no	The child is not transeferred for suspected delay	university	No Apaprent Disability	A	3			Wife of HH head	Does not work does not look for work	30.4	university	HH Head	18 to less than 35	no apparent disability	A	0	0	0	0	0	0	0	0	0	0	0	0	0	0	0	0	0
1109	11095	Cairo	urban	urban governorate	female	5	No Disablity	yes	no	no	no	no	no	no	no	no	no	The child is not transeferred for suspected delay	Above intermediate	No Apaprent Disability	A	1			Wife of HH head	Does not work does not look for work	36.4	Above intermediate	HH Head	35 to less than 40	no apparent disability	A	0	0	0	0	0	0	0	0	0	0	0	0	0	0	0	0	0
1110	11105	Cairo	urban	urban governorate	female	5	No Disablity	yes	no	no	no	no	no	no	no	no	no	The child is not transeferred for suspected delay	university	No Apaprent Disability	A	1			Wife of HH head	Does not work does not look for work	31.7	university	HH Head	18 to less than 35	no apparent disability	A	0	0	0	0	0	0	0	0	0	0	0	0	0	0	0	0	0
1111	11115	Cairo	urban	urban governorate	male	5	No Disablity	yes	no	no	no	no	no	no	no	no	no	The child is not transeferred for suspected delay	university	No Apaprent Disability	A	1			Wife of HH head	Does not work does not look for work	29.3	university	HH Head	18 to less than 35	no apparent disability	A	0	0	0	0	0	0	0	0	0	0	0	0	0	0	0	0	0
1112	11125	Cairo	urban	urban governorate	male	7	No Disablity	yes	no	no	no	no	no	no	no	no	no	The child is not transeferred for suspected delay	Above intermediate	No Apaprent Disability	A	3			Wife of HH head	Does not work does not look for work	30.9	Above intermediate	HH Head	18 to less than 35	no apparent disability	A	0	0	0	0	0	0	0	0	0	0	0	0	0	0	0	0	0
1112	11126	Cairo	urban	urban governorate	male	7	No Disablity	yes	no	no	no	no	no	no	no	no	no	The child is not transeferred for suspected delay	Above intermediate	No Apaprent Disability	A	3			Wife of HH head	Does not work does not look for work	33.9	Above intermediate	HH Head	18 to less than 35	no apparent disability	A	0	0	0	0	0	0	0	0	0	0	0	0	0	0	0	0	0
1112	11127	Cairo	urban	urban governorate	male	7	No Disablity	yes	no	no	no	no	no	no	no	no	no	The child is not transeferred for suspected delay	Above intermediate	No Apaprent Disability	A	3			Wife of HH head	Does not work does not look for work	29.4	Above intermediate	HH Head	18 to less than 35	no apparent disability	A	0	0	0	0	0	0	0	0	0	0	0	0	0	0	0	0	0
1113	11133	Cairo	urban	urban governorate	male	5	No Disablity	yes	no	no	no	no	no	no	no	no	no	The child is not transeferred for suspected delay	university	No Apaprent Disability	A	2			Wife of HH head	Does not work does not look for work	32.8	university	HH Head	18 to less than 35	no apparent disability	A	0	0	0	0	0	0	0	0	0	0	0	0	0	0	0	0	0
1114	11143	Cairo	urban	urban governorate	male	4	No Disablity	yes	no	no	no	no	no	no	no	no	no	The child is not transeferred for suspected delay	university	No Apaprent Disability	A	2			Wife of HH head	Does not work does not look for work	24.8	university	HH Head	18 to less than 35	no apparent disability	A	0	0	0	0	0	0	0	0	0	0	0	0	0	0	0	0	0
1115	11153	Cairo	urban	urban governorate	female	4	No Disablity	yes	no	no	no	no	no	no	no	no	no	The child is not transeferred for suspected delay	university	No Apaprent Disability	A	2			Wife of HH head	Does not work does not look for work	25.3	post grduate	HH Head	18 to less than 35	no apparent disability	A	0	0	0	0	0	0	0	0	0	0	0	0	0	0	0	0	0
1115	11154	Cairo	urban	urban governorate	male	4	No Disablity	yes	no	no	no	no	no	no	no	no	no	The child is not transeferred for suspected delay	university	No Apaprent Disability	A	2			Wife of HH head	Does not work does not look for work	27.8	post grduate	HH Head	18 to less than 35	no apparent disability	A	0	0	0	0	0	0	0	0	0	0	0	0	0	0	0	0	0
1116	11163	Cairo	urban	urban governorate	male	4	No Disablity	yes	no	no	no	no	no	no	no	no	no	The child is not transeferred for suspected delay	university	No Apaprent Disability	A	2			Wife of HH head	Does not work does not look for work	26.8	university	HH Head	18 to less than 35	no apparent disability	A	0	0	0	0	0	0	0	0	0	0	0	0	0	0	0	0	0
1118	11184	Cairo	urban	urban governorate	female	4	No Disablity	yes	no	no	no	no	no	no	no	no	no	The child is not transeferred for suspected delay	university	No Apaprent Disability	A	1			Wife of HH head	Does not work does not look for work	27.5	university	HH Head	18 to less than 35	no apparent disability	A	0	0	0	0	0	0	0	0	0	0	0	0	0	0	0	0	0
1120	11203	Cairo	urban	urban governorate	female	4	No Disablity	yes	no	no	no	no	no	no	no	no	no	The child is not transeferred for suspected delay	Illeterate	No Apaprent Disability	A	2			Wife of HH head	Does not work does not look for work	20.8	Illeterate	HH Head	18 to less than 35	no apparent disability	A	0	0	0	0	0	0	0	0	0	0	0	0	0	0	0	0	0
1120	11204	Cairo	urban	urban governorate	male	4	No Disablity	yes	no	no	no	no	no	no	no	no	no	The child is not transeferred for suspected delay	Illeterate	No Apaprent Disability	A	2			Wife of HH head	Does not work does not look for work	22.2	Illeterate	HH Head	18 to less than 35	no apparent disability	A	0	0	0	0	0	0	0	0	0	0	0	0	0	0	0	0	0
1121	11213	Cairo	urban	urban governorate	male	6	No Disablity	yes	no	no	no	no	no	no	no	no	no	The child is not transeferred for suspected delay	university	No Apaprent Disability	A	4			Wife of HH head	Does not work does not look for work	23.9	university	HH Head	18 to less than 35	no apparent disability	A	0	0	0	0	0	0	0	0	0	0	0	0	0	0	0	0	0
1121	11214	Cairo	urban	urban governorate	female	6	No Disablity	yes	no	no	no	no	no	no	no	no	no	The child is not transeferred for suspected delay	university	No Apaprent Disability	A	4			Wife of HH head	Does not work does not look for work	24.9	university	HH Head	18 to less than 35	no apparent disability	A	0	0	0	0	0	0	0	0	0	0	0	0	0	0	0	0	0
1121	11215	Cairo	urban	urban governorate	male	6	No Disablity	yes	no	no	no	no	no	no	no	no	no	The child is not transeferred for suspected delay	university	No Apaprent Disability	A	4			Wife of HH head	Does not work does not look for work	25.9	university	HH Head	18 to less than 35	no apparent disability	A	0	0	0	0	0	0	0	0	0	0	0	0	0	0	0	0	0
1122	11226	Cairo	urban	urban governorate	male	6	No Disablity	yes	no	no	no	no	no	no	no	no	no	The child is not transeferred for suspected delay	Illeterate	No Apaprent Disability	A	1			Wife of HH head	Does not work does not look for work	36.3	Illeterate	HH Head	35 to less than 40	no apparent disability	A	0	0	0	0	0	0	0	0	0	0	0	0	0	0	0	0	0
1123	11233	Cairo	urban	urban governorate	female	6	No Disablity	yes	no	no	no	no	no	no	no	no	no	The child is not transeferred for suspected delay	university	No Apaprent Disability	A	3			Wife of HH head	Does not work does not look for work	19.4	Above intermediate	HH Head	18 to less than 35	no apparent disability	A	0	0	0	0	0	0	0	0	0	0	0	0	0	0	0	0	0
1123	11234	Cairo	urban	urban governorate	male	6	No Disablity	yes	no	no	no	no	no	no	no	no	no	The child is not transeferred for suspected delay	university	No Apaprent Disability	A	3			Wife of HH head	Does not work does not look for work	20.4	Above intermediate	HH Head	18 to less than 35	no apparent disability	A	0	0	0	0	0	0	0	0	0	0	0	0	0	0	0	0	0
1124	11243	Cairo	urban	urban governorate	female	4	No Disablity	yes	no	no	no	no	no	no	no	no	no	The child is not transeferred for suspected delay	university	No Apaprent Disability	A	2			Wife of HH head	work (paid-unpaid-his own-employer)	23.3	Above intermediate	HH Head	18 to less than 35	no apparent disability	A	0	0	0	0	0	0	0	0	0	0	0	0	0	0	0	0	0
1125	11253	Cairo	urban	urban governorate	female	5	No Disablity	yes	no	no	no	no	no	no	no	no	no	The child is not transeferred for suspected delay	Above intermediate	No Apaprent Disability	A	3			Wife of HH head	work (paid-unpaid-his own-employer)	24.3	Above intermediate	HH Head	18 to less than 35	no apparent disability	A	0	0	0	0	0	0	0	0	0	0	0	0	0	0	0	0	0
1125	11254	Cairo	urban	urban governorate	male	5	No Disablity	yes	no	no	no	no	no	no	no	no	no	The child is not transeferred for suspected delay	Above intermediate	No Apaprent Disability	A	3			Wife of HH head	work (paid-unpaid-his own-employer)	27.8	Above intermediate	HH Head	18 to less than 35	no apparent disability	A	0	0	0	0	0	0	0	0	0	0	0	0	0	0	0	0	0
1126	11265	Cairo	urban	urban governorate	female	5	No Disablity	yes	no	no	no	no	no	no	no	no	no	The child is not transeferred for suspected delay	Above intermediate	No Apaprent Disability	A	1			Wife of HH head	Does not work does not look for work	28.3	university	HH Head	18 to less than 35	no apparent disability	A	0	0	0	0	0	0	0	0	0	0	0	0	0	0	0	0	0
1127	11275	Cairo	urban	urban governorate	male	5	No Disablity	yes	no	no	no	no	no	no	no	no	no	The child is not transeferred for suspected delay	university	No Apaprent Disability	A	1			Wife of HH head	Does not work does not look for work	36.7	university	HH Head	35 to less than 40	no apparent disability	A	0	0	0	0	0	0	0	0	0	0	0	0	0	0	0	0	0
1132	11323	Cairo	urban	urban governorate	female	5	No Disablity	yes	no	no	no	no	no	no	no	no	no	The child is not transeferred for suspected delay	university	No Apaprent Disability	A	3			Wife of HH head	Does not work does not look for work	24	university	HH Head	18 to less than 35	no apparent disability	A	0	0	0	0	0	0	0	0	0	0	0	0	0	0	0	0	0
1132	11324	Cairo	urban	urban governorate	male	5	No Disablity	yes	no	no	no	no	no	no	no	no	no	The child is not transeferred for suspected delay	university	No Apaprent Disability	A	3			Wife of HH head	Does not work does not look for work	26.4	university	HH Head	18 to less than 35	no apparent disability	A	0	0	0	0	0	0	0	0	0	0	0	0	0	0	0	0	0
1134	11343	Cairo	urban	urban governorate	male	5	No Disablity	yes	no	no	no	no	no	no	no	no	no	The child is not transeferred for suspected delay	university	No Apaprent Disability	A	3			Wife of HH head	Does not work does not look for work	22.9	university	HH Head	18 to less than 35	no apparent disability	A	0	0	0	0	0	0	0	0	0	0	0	0	0	0	0	0	0
1134	11344	Cairo	urban	urban governorate	female	5	No Disablity	yes	no	no	no	no	no	no	no	no	no	The child is not transeferred for suspected delay	university	No Apaprent Disability	A	3			Wife of HH head	Does not work does not look for work	25.4	university	HH Head	18 to less than 35	no apparent disability	A	0	0	0	0	0	0	0	0	0	0	0	0	0	0	0	0	0
1139	11394	Cairo	urban	urban governorate	male	5	No Disablity	yes	no	no	no	no	no	no	no	no	no	The child is not transeferred for suspected delay	Above intermediate	No Apaprent Disability	A	2			Wife of HH head	Does not work does not look for work	24.3	Above intermediate	HH Head	18 to less than 35	no apparent disability	A	0	0	0	0	0	0	0	0	0	0	0	0	0	0	0	0	0
1142	11422	Cairo	urban	urban governorate	female	4	No Disablity	yes	no	no	no	no	no	no	no	no	no	The child is not transeferred for suspected delay	Above intermediate	No Apaprent Disability	A	3			HH Head	Does not work does not look for work	19.4	the child has no father in the HH	the child has no mother is not in the HH	18 to less than 35	99	#N/A	0	0	0	0	0	0	0	0	0	0	0	0	0	0	0	0	0
1142	11423	Cairo	urban	urban governorate	female	4	No Disablity	yes	no	no	no	no	no	no	no	no	no	The child is not transeferred for suspected delay	Above intermediate	No Apaprent Disability	A	3			HH Head	Does not work does not look for work	21.6	the child has no father in the HH	the child has no mother is not in the HH	18 to less than 35	99	#N/A	0	0	0	0	0	0	0	0	0	0	0	0	0	0	0	0	0
1143	11432	Cairo	urban	urban governorate	female	3	No Disablity	yes	no	no	no	no	no	no	no	no	no	The child is not transeferred for suspected delay	university	No Apaprent Disability	A	2			HH Head	Does not work does not look for work	25.2	the child has no father in the HH	the child has no mother is not in the HH	18 to less than 35	99	#N/A	0	0	0	0	0	0	0	0	0	0	0	0	0	0	0	0	0
1144	11443	Cairo	urban	urban governorate	male	4	No Disablity	yes	no	no	no	no	no	no	no	no	no	The child is not transeferred for suspected delay	university	No Apaprent Disability	A	1			Wife of HH head	Does not work does not look for work	29.1	university	HH Head	18 to less than 35	no apparent disability	A	0	0	0	0	0	0	0	0	0	0	0	0	0	0	0	0	0
1145	114510	Cairo	urban	urban governorate	female	10	No Disablity	yes	no	no	no	no	no	no	no	no	no	The child is not transeferred for suspected delay	Prep	No Apaprent Disability	A	1			Wife of HH head	Does not work does not look for work	36.4	High School and technical	HH Head	35 to less than 40	aparent disability	C	0	0	0	0	0	0	0	0	0	0	0	0	0	0	0	0	0
1146	11465	Cairo	urban	urban governorate	male	7	No Disablity	yes	no	no	no	no	no	no	no	no	no	The child is not transeferred for suspected delay	High School and technical	No Apaprent Disability	A	3			Wife of HH head	work (paid-unpaid-his own-employer)	23.1	High School and technical	HH Head	18 to less than 35	no apparent disability	A	0	0	0	0	0	0	0	0	0	0	0	0	0	0	0	0	0
1146	11466	Cairo	urban	urban governorate	male	7	No Disablity	yes	no	no	no	no	no	no	no	no	no	The child is not transeferred for suspected delay	High School and technical	No Apaprent Disability	A	3			Wife of HH head	work (paid-unpaid-his own-employer)	23.8	High School and technical	HH Head	18 to less than 35	no apparent disability	A	0	0	0	0	0	0	0	0	0	0	0	0	0	0	0	0	0
1146	11467	Cairo	urban	urban governorate	female	7	No Disablity	yes	no	no	no	no	no	no	no	no	no	The child is not transeferred for suspected delay	High School and technical	No Apaprent Disability	A	3			Wife of HH head	work (paid-unpaid-his own-employer)	27.2	High School and technical	HH Head	18 to less than 35	no apparent disability	A	0	0	0	0	0	0	0	0	0	0	0	0	0	0	0	0	0
1148	11485	Cairo	urban	urban governorate	female	6	Disable	yes	no	no	no	no	no	no	no	no	no	The child is not transeferred for suspected delay	High School and technical	No Apaprent Disability	A	2	1	2	Wife of HH head	Does not work does not look for work	31.4	High School and technical	HH Head	18 to less than 35	no apparent disability	A	0	0	0	0	0	0	0	0	0	0	0	0	0	0	0	0	0
1148	11486	Cairo	urban	urban governorate	female	6	No Disablity	yes	no	no	no	no	no	no	no	no	no	The child is not transeferred for suspected delay	High School and technical	No Apaprent Disability	A	2	1	2	Wife of HH head	Does not work does not look for work	31.4	High School and technical	HH Head	18 to less than 35	no apparent disability	A	0	0	0	0	0	0	0	0	0	0	0	0	0	0	0	0	0
1149	11493	Cairo	urban	urban governorate	female	4	No Disablity	yes	no	no	no	no	no	no	no	no	no	The child is not transeferred for suspected delay	Above intermediate	No Apaprent Disability	A	2			Wife of HH head	Does not work does not look for work	20.3	university	HH Head	18 to less than 35	no apparent disability	A	0	0	0	0	0	0	0	0	0	0	0	0	0	0	0	0	0
1150	11503	Cairo	urban	urban governorate	female	4	No Disablity	yes	no	no	no	no	no	no	no	no	no	The child is not transeferred for suspected delay	university	No Apaprent Disability	A	2			Wife of HH head	Does not work does not look for work	24	university	HH Head	18 to less than 35	no apparent disability	A	0	0	0	0	0	0	0	0	0	0	0	0	0	0	0	0	0
1151	11513	Cairo	urban	urban governorate	male	3	No Disablity	yes	no	no	no	no	no	no	no	no	no	The child is not transeferred for suspected delay	High School and technical	No Apaprent Disability	A	1			Wife of HH head	work (paid-unpaid-his own-employer)	18.1	High School and technical	HH Head	18 to less than 35	no apparent disability	A	0	0	0	0	0	0	0	0	0	0	0	0	0	0	0	0	0
1153	11532	Cairo	urban	urban governorate	male	3	No Disablity	yes	no	no	no	no	no	no	no	no	no	The child is transferred for suspected delay	university	No Apaprent Disability	A	1			HH Head	work (paid-unpaid-his own-employer)	37.3	the child has no father in the HH	the child has no mother is not in the HH	35 to less than 40	99	#N/A	0	0	yes	yes	yes	yes	yes	yes	yes	yes	yes	yes	yes	yes	yes	0	0
1156	11566	Cairo	urban	urban governorate	male	6	No Disablity	yes	no	no	no	no	no	no	no	no	no	The child is not transeferred for suspected delay	Illeterate	No Apaprent Disability	A	1			Wife of HH head	Does not work does not look for work	35.8	university	HH Head	35 to less than 40	no apparent disability	A	0	0	0	0	0	0	0	0	0	0	0	0	0	0	0	0	0
1157	11573	Cairo	urban	urban governorate	male	4	No Disablity	yes	no	no	no	no	no	no	no	no	no	The child is not transeferred for suspected delay	university	No Apaprent Disability	A	2			Wife of HH head	Does not work does not look for work	25.5	university	HH Head	18 to less than 35	no apparent disability	A	0	0	0	0	0	0	0	0	0	0	0	0	0	0	0	0	0
1157	11574	Cairo	urban	urban governorate	female	4	No Disablity	yes	no	no	no	no	no	no	no	no	no	The child is not transeferred for suspected delay	university	No Apaprent Disability	A	2			Wife of HH head	Does not work does not look for work	28.7	university	HH Head	18 to less than 35	no apparent disability	A	0	0	0	0	0	0	0	0	0	0	0	0	0	0	0	0	0
1158	11583	Cairo	urban	urban governorate	male	5	Disable	yes	no	no	no	no	yes	no	no	no	no	The child is transferred for suspected delay	university	No Apaprent Disability	A	3			Wife of HH head	Does not work does not look for work	26	university	HH Head	18 to less than 35	no apparent disability	A	0	0	0	yes	0	0	0	0	0	0	0	yes	0	0	0	0	0
1158	11584	Cairo	urban	urban governorate	male	5	Disable	yes	no	no	no	no	yes	no	no	no	no	The child is transferred for suspected delay	university	No Apaprent Disability	A	3			Wife of HH head	Does not work does not look for work	27	university	HH Head	18 to less than 35	no apparent disability	A	0	0	0	yes	0	0	0	0	0	0	0	0	0	yes	0	0	0
1159	11594	Cairo	urban	urban governorate	male	6	No Disablity	yes	no	no	no	no	no	no	no	no	no	The child is transferred for suspected delay	Illeterate	No Apaprent Disability	A	3			Wife of HH head	Does not work does not look for work	15.8	Read and write	HH Head	15 to less than 18	no apparent disability	A	0	0	0	yes	0	0	0	0	0	0	0	yes	0	0	0	0	0
1159	11595	Cairo	urban	urban governorate	female	6	No Disablity	yes	no	no	no	no	no	no	no	no	no	The child is not transeferred for suspected delay	Illeterate	No Apaprent Disability	A	3			Wife of HH head	Does not work does not look for work	20.8	Read and write	HH Head	18 to less than 35	no apparent disability	A	0	0	0	0	0	0	0	0	0	0	0	0	0	0	0	0	0
1161	11613	Cairo	urban	urban governorate	female	4	No Disablity	yes	no	no	no	no	no	no	no	no	no	The child is not transeferred for suspected delay	university	No Apaprent Disability	A	2			Wife of HH head	Does not work does not look for work	25.6	university	HH Head	18 to less than 35	no apparent disability	A	0	0	0	0	0	0	0	0	0	0	0	0	0	0	0	0	0
1162	11623	Cairo	urban	urban governorate	male	4	No Disablity	yes	no	no	no	no	no	no	no	no	no	The child is not transeferred for suspected delay	Above intermediate	No Apaprent Disability	A	2			Wife of HH head	Does not work does not look for work	33.1	Above intermediate	HH Head	18 to less than 35	no apparent disability	A	0	0	0	0	0	0	0	0	0	0	0	0	0	0	0	0	0
1163	11633	Cairo	urban	urban governorate	female	4	No Disablity	yes	no	no	no	no	no	no	no	no	no	The child is not transeferred for suspected delay	university	No Apaprent Disability	A	2			Wife of HH head	Does not work does not look for work	24.5	university	HH Head	18 to less than 35	no apparent disability	A	0	0	0	0	0	0	0	0	0	0	0	0	0	0	0	0	0
1165	11656	Cairo	urban	urban governorate	male	7	No Disablity	yes	no	no	no	no	no	no	no	no	no	The child is not transeferred for suspected delay	Above intermediate	No Apaprent Disability	A	2			Wife of HH head	Does not work does not look for work	36.9	Above intermediate	HH Head	35 to less than 40	no apparent disability	A	0	0	0	0	0	0	0	0	0	0	0	0	0	0	0	0	0
1165	11657	Cairo	urban	urban governorate	male	7	No Disablity	yes	no	no	no	no	no	no	no	no	no	The child is not transeferred for suspected delay	Above intermediate	No Apaprent Disability	A	2			Wife of HH head	Does not work does not look for work	38.8	Above intermediate	HH Head	35 to less than 40	no apparent disability	A	0	0	0	0	0	0	0	0	0	0	0	0	0	0	0	0	0
1166	11664	Cairo	urban	urban governorate	male	6	No Disablity	yes	no	no	no	no	yes	no	no	no	no	The child is not transeferred for suspected delay	4 years istitute	No Apaprent Disability	A	3			Wife of HH head	Does not work does not look for work	27.8	4 years istitute	HH Head	18 to less than 35	no apparent disability	A	0	0	0	0	0	0	0	0	0	0	0	0	0	0	0	0	0
1167	11674	Cairo	urban	urban governorate	male	5	No Disablity	yes	yes	no	no	no	no	no	no	yes	no	The child is not transeferred for suspected delay	university	No Apaprent Disability	A	2			Wife of HH head	Does not work does not look for work	31.2	university	HH Head	18 to less than 35	no apparent disability	A	0	0	0	0	0	0	0	0	0	0	0	0	0	0	0	0	0
1167	11675	Cairo	urban	urban governorate	female	5	No Disablity	yes	no	no	no	no	no	no	no	no	no	The child is not transeferred for suspected delay	university	No Apaprent Disability	A	2			Wife of HH head	Does not work does not look for work	35.3	university	HH Head	35 to less than 40	no apparent disability	A	0	0	0	0	0	0	0	0	0	0	0	0	0	0	0	0	0
1168	11684	Cairo	urban	urban governorate	male	4	No Disablity	yes	no	no	no	no	no	no	no	no	no	The child is not transeferred for suspected delay	university	No Apaprent Disability	A	1			Wife of HH head	Does not work does not look for work	27	university	HH Head	18 to less than 35	no apparent disability	A	0	0	0	0	0	0	0	0	0	0	0	0	0	0	0	0	0
1169	11695	Cairo	urban	urban governorate	male	5	No Disablity	yes	no	no	no	no	no	no	no	no	no	The child is not transeferred for suspected delay	university	No Apaprent Disability	A	1			Wife of HH head	Does not work does not look for work	33.9	university	HH Head	18 to less than 35	no apparent disability	A	0	0	0	0	0	0	0	0	0	0	0	0	0	0	0	0	0
1170	11703	Cairo	urban	urban governorate	male	3	No Disablity	yes	no	no	no	no	no	no	no	no	no	The child is not transeferred for suspected delay	university	No Apaprent Disability	A	1			Wife of HH head	Does not work does not look for work	38.3	university	HH Head	35 to less than 40	no apparent disability	A	0	0	0	0	0	0	0	0	0	0	0	0	0	0	0	0	0
1171	11713	Cairo	urban	urban governorate	female	3	No Disablity	yes	no	no	no	no	no	no	no	no	no	The child is not transeferred for suspected delay	university	No Apaprent Disability	A	1			Wife of HH head	Does not work does not look for work	22.8	university	HH Head	18 to less than 35	no apparent disability	A	0	0	0	0	0	0	0	0	0	0	0	0	0	0	0	0	0
1172	11724	Cairo	urban	urban governorate	male	5	No Disablity	yes	no	no	no	no	no	no	no	no	no	The child is not transeferred for suspected delay	university	No Apaprent Disability	A	2			Wife of HH head	Does not work does not look for work	26.8	university	HH Head	18 to less than 35	no apparent disability	A	0	0	0	0	0	0	0	0	0	0	0	0	0	0	0	0	0
1172	11725	Cairo	urban	urban governorate	male	5	No Disablity	yes	no	no	no	no	no	no	no	no	no	The child is not transeferred for suspected delay	university	No Apaprent Disability	A	2			Wife of HH head	Does not work does not look for work	29.9	university	HH Head	18 to less than 35	no apparent disability	A	0	0	0	0	0	0	0	0	0	0	0	0	0	0	0	0	0
1173	11733	Cairo	urban	urban governorate	male	4	No Disablity	yes	no	no	no	no	no	no	no	no	no	The child is not transeferred for suspected delay	university	No Apaprent Disability	A	2			Wife of HH head	Does not work does not look for work	28.8	university	HH Head	18 to less than 35	no apparent disability	A	0	0	0	0	0	0	0	0	0	0	0	0	0	0	0	0	0
1174	11743	Cairo	urban	urban governorate	male	4	No Disablity	yes	no	no	no	no	no	no	no	no	no	The child is not transeferred for suspected delay	university	No Apaprent Disability	A	2			Wife of HH head	Does not work does not look for work	24	university	HH Head	18 to less than 35	no apparent disability	A	0	0	0	0	0	0	0	0	0	0	0	0	0	0	0	0	0
1174	11744	Cairo	urban	urban governorate	male	4	No Disablity	yes	no	no	no	no	no	no	no	no	no	The child is not transeferred for suspected delay	university	No Apaprent Disability	A	2			Wife of HH head	Does not work does not look for work	25.8	university	HH Head	18 to less than 35	no apparent disability	A	0	0	0	0	0	0	0	0	0	0	0	0	0	0	0	0	0
1175	11753	Cairo	urban	urban governorate	male	4	No Disablity	yes	no	no	no	no	no	no	no	no	no	The child is not transeferred for suspected delay	university	No Apaprent Disability	A	2			Wife of HH head	Does not work does not look for work	22	university	HH Head	18 to less than 35	no apparent disability	A	0	0	0	0	0	0	0	0	0	0	0	0	0	0	0	0	0
1175	11754	Cairo	urban	urban governorate	male	4	No Disablity	yes	no	no	no	no	no	no	no	no	no	The child is not transeferred for suspected delay	university	No Apaprent Disability	A	2			Wife of HH head	Does not work does not look for work	23.8	university	HH Head	18 to less than 35	no apparent disability	A	0	0	0	0	0	0	0	0	0	0	0	0	0	0	0	0	0
1176	11763	Cairo	urban	urban governorate	female	6	No Disablity	yes	no	no	no	no	no	no	no	no	no	The child is not transeferred for suspected delay	High School and technical	No Apaprent Disability	A	4			Wife of HH head	Does not work does not look for work	20.2	High School and technical	HH Head	18 to less than 35	no apparent disability	A	0	0	0	0	0	0	0	0	0	0	0	0	0	0	0	0	0
1176	11764	Cairo	urban	urban governorate	female	6	No Disablity	yes	no	no	no	no	no	no	no	no	no	The child is not transeferred for suspected delay	High School and technical	No Apaprent Disability	A	4			Wife of HH head	Does not work does not look for work	23	High School and technical	HH Head	18 to less than 35	no apparent disability	A	0	0	0	0	0	0	0	0	0	0	0	0	0	0	0	0	0
1177	11773	Cairo	urban	urban governorate	female	4	No Disablity	yes	no	no	no	no	no	no	no	no	no	The child is not transeferred for suspected delay	university	No Apaprent Disability	A	2			Wife of HH head	work (paid-unpaid-his own-employer)	19	university	HH Head	18 to less than 35	no apparent disability	A	0	0	0	0	0	0	0	0	0	0	0	0	0	0	0	0	0
1177	11774	Cairo	urban	urban governorate	male	4	No Disablity	yes	no	no	no	no	no	no	no	no	no	The child is not transeferred for suspected delay	university	No Apaprent Disability	A	2			Wife of HH head	work (paid-unpaid-his own-employer)	22.8	university	HH Head	18 to less than 35	no apparent disability	A	0	0	0	0	0	0	0	0	0	0	0	0	0	0	0	0	0
1178	11783	Cairo	urban	urban governorate	female	5	No Disablity	yes	no	no	no	no	no	no	no	no	no	The child is not transeferred for suspected delay	university	No Apaprent Disability	A	3			Wife of HH head	work (paid-unpaid-his own-employer)	25.5	university	HH Head	18 to less than 35	no apparent disability	A	0	0	0	0	0	0	0	0	0	0	0	0	0	0	0	0	0
1180	11802	Cairo	urban	urban governorate	female	2	No Disablity	yes	no	no	yes	yes	no	no	no	yes	no	The child is not transeferred for suspected delay	university	No Apaprent Disability	A	1			HH Head	work (paid-unpaid-his own-employer)	20.8	the child has no father in the HH	the child has no mother is not in the HH	18 to less than 35	99	#N/A	0	0	0	0	0	0	0	0	0	0	0	0	0	0	0	0	0
1181	11815	Cairo	urban	urban governorate	female	5	No Disablity	yes	no	no	no	no	no	no	no	no	no	The child is not transeferred for suspected delay	4 years istitute	No Apaprent Disability	A	1			Wife of HH head	Does not work does not look for work	29.4	university	HH Head	18 to less than 35	no apparent disability	A	0	0	0	0	0	0	0	0	0	0	0	0	0	0	0	0	0
1182	11825	Cairo	urban	urban governorate	female	8	No Disablity	yes	no	no	no	no	no	no	no	no	no	The child is not transeferred for suspected delay	university	No Apaprent Disability	A	3			Wife of HH head	Does not work does not look for work	28.3	university	HH Head	18 to less than 35	no apparent disability	A	0	0	0	0	0	0	0	0	0	0	0	0	0	0	0	0	0
1182	11826	Cairo	urban	urban governorate	male	8	No Disablity	yes	no	no	no	no	no	no	no	no	no	The child is not transeferred for suspected delay	university	No Apaprent Disability	A	3			Wife of HH head	Does not work does not look for work	33.8	university	HH Head	18 to less than 35	no apparent disability	A	0	0	0	0	0	0	0	0	0	0	0	0	0	0	0	0	0
1183	11833	Cairo	urban	urban governorate	male	8	No Disablity	yes	no	no	no	no	no	no	no	no	no	The child is not transeferred for suspected delay	High School and technical	No Apaprent Disability	A	4			Wife of HH head	Does not work does not look for work	21.3	High School and technical	HH Head	18 to less than 35	no apparent disability	A	0	0	0	0	0	0	0	0	0	0	0	0	0	0	0	0	0
1183	11837	Cairo	urban	urban governorate	male	8	No Disablity	yes	no	no	no	no	no	no	no	no	no	The child is not transeferred for suspected delay	the child has no moyther in the house	The child has no mother in the HH	99	4			his/her mother is not in the HH	The child has no mother in the HH	the child has no mother in the HH	the child has no father in the HH	the child has no mother is not in the HH	99	99	#N/A	0	0	0	0	0	0	0	0	0	0	0	0	0	0	0	0	0
1183	11838	Cairo	urban	urban governorate	male	8	No Disablity	yes	no	no	no	no	no	no	no	no	no	The child is not transeferred for suspected delay	the child has no moyther in the house	The child has no mother in the HH	99	4			his/her mother is not in the HH	The child has no mother in the HH	the child has no mother in the HH	the child has no father in the HH	the child has no mother is not in the HH	99	99	#N/A	0	0	0	0	0	0	0	0	0	0	0	0	0	0	0	0	0
1186	11865	Cairo	urban	urban governorate	male	5	No Disablity	yes	no	no	no	no	no	no	no	no	no	The child is not transeferred for suspected delay	university	No Apaprent Disability	A	1			Wife of HH head	Does not work does not look for work	36.9	university	HH Head	35 to less than 40	no apparent disability	A	0	0	0	0	0	0	0	0	0	0	0	0	0	0	0	0	0
1187	11873	Cairo	urban	urban governorate	female	3	No Disablity	yes	no	no	no	no	no	no	no	no	no	The child is not transeferred for suspected delay	university	No Apaprent Disability	A	1			Wife of HH head	Does not work does not look for work	29.5	4 years istitute	HH Head	18 to less than 35	no apparent disability	A	0	0	0	0	0	0	0	0	0	0	0	0	0	0	0	0	0
1188	11883	Cairo	urban	urban governorate	male	5	No Disablity	yes	no	no	no	no	no	no	no	no	no	The child is not transeferred for suspected delay	university	No Apaprent Disability	A	3			Wife of HH head	Does not work does not look for work	26.3	High School and technical	HH Head	18 to less than 35	no apparent disability	A	0	0	0	0	0	0	0	0	0	0	0	0	0	0	0	0	0
1188	11884	Cairo	urban	urban governorate	female	5	No Disablity	yes	no	no	no	no	no	no	no	no	no	The child is not transeferred for suspected delay	university	No Apaprent Disability	A	3			Wife of HH head	Does not work does not look for work	29.2	High School and technical	HH Head	18 to less than 35	no apparent disability	A	0	0	0	0	0	0	0	0	0	0	0	0	0	0	0	0	0
1189	11893	Cairo	urban	urban governorate	male	6	No Disablity	yes	no	no	no	no	no	no	no	no	no	The child is not transeferred for suspected delay	university	No Apaprent Disability	A	4			Wife of HH head	Does not work does not look for work	23.8	university	HH Head	18 to less than 35	no apparent disability	A	0	0	0	0	0	0	0	0	0	0	0	0	0	0	0	0	0
1189	11894	Cairo	urban	urban governorate	male	6	No Disablity	yes	no	no	no	no	no	no	no	no	no	The child is not transeferred for suspected delay	university	No Apaprent Disability	A	4			Wife of HH head	Does not work does not look for work	24.8	university	HH Head	18 to less than 35	no apparent disability	A	0	0	0	0	0	0	0	0	0	0	0	0	0	0	0	0	0
1191	11917	Cairo	urban	urban governorate	female	7	No Disablity	yes	no	no	no	no	no	no	no	no	no	The child is not transeferred for suspected delay	Above intermediate	No Apaprent Disability	A	1			Wife of HH head	Does not work does not look for work	40.8	Illeterate	HH Head	40 +	no apparent disability	A	0	0	0	0	0	0	0	0	0	0	0	0	0	0	0	0	0
1193	11933	Cairo	urban	urban governorate	female	4	No Disablity	yes	no	no	no	no	no	no	no	no	no	The child is not transeferred for suspected delay	university	No Apaprent Disability	A	2			Wife of HH head	Does not work does not look for work	29.3	university	HH Head	18 to less than 35	no apparent disability	A	0	0	0	0	0	0	0	0	0	0	0	0	0	0	0	0	0
1193	11934	Cairo	urban	urban governorate	male	4	No Disablity	yes	no	no	no	no	no	no	no	no	no	The child is not transeferred for suspected delay	university	No Apaprent Disability	A	2			Wife of HH head	Does not work does not look for work	31.8	university	HH Head	18 to less than 35	no apparent disability	A	0	0	0	0	0	0	0	0	0	0	0	0	0	0	0	0	0
[truncated: 19,180 more rows]
[truncated: 34 more columns]
